# Supplementary material for: (S)-2-Benzyl-N-(2,6-diisopropyl­phen­yl)-1,2,3,4-tetra­hydro­isoquinoline-3-carboxamide
Source: Acta Crystallogr Sect E Struct Rep Online. 2011 Apr 13;67(Pt 5):o1106. doi: 10.1107/S1600536811012554 (PMC3089297; doi:10.1107/S1600536811012554)
Supplement: Supplementary file 2 [file e-67-o1106-Isup2.hkl]

# 
# h,k,l, Fc-squared, Fo-squared, sigma(Fo-squared) and status flag 
# 
data_I
_shelx_title ' tricia16 in P2(1)' 
_shelx_refln_list_code          4 
_shelx_F_calc_maximum      262.99 
_exptl_crystal_F_000       920.00 
_reflns_d_resolution_high  0.8135 
 
loop_ 
 _symmetry_equiv_pos_as_xyz 
 'x, y, z' 
 '-x, y+1/2, -z' 
 
_cell_length_a     9.4929 
_cell_length_b    12.4595 
_cell_length_c    21.2804 
_cell_angle_alpha  90.000 
_cell_angle_beta  102.241 
_cell_angle_gamma  90.000 
 
_shelx_F_squared_multiplier     1.000 
 
loop_ 
 _refln_index_h 
 _refln_index_k 
 _refln_index_l 
 _refln_F_squared_calc 
 _refln_F_squared_meas 
 _refln_F_squared_sigma 
 _refln_observed_status 
   1   0   0        4.14       -2.60      2.60 o 
   2   0   0    69161.47    78238.03   2271.46 o 
   3   0   0      171.50      173.36      8.04 o 
   4   0   0     3064.87     3643.56    106.75 o 
   5   0   0      622.16      605.55     23.82 o 
   6   0   0        2.47       10.13     11.28 o 
   7   0   0      303.96      308.16     26.48 o 
   8   0   0        7.18       33.71     36.92 o 
   9   0   0      368.64      333.84     52.16 o 
  10   0   0       15.13      -43.34     44.14 o 
  11   0   0        3.22        0.00     48.15 o 
   1   1   0     1602.87     1623.91     39.85 o 
   2   1   0     1374.39     1260.26     30.71 o 
   3   1   0     2897.28     2799.45     61.79 o 
   4   1   0      640.42      591.63     15.23 o 
   5   1   0      801.08      836.00     20.32 o 
   6   1   0      818.65      803.02     25.96 o 
   7   1   0       31.94       38.13     15.56 o 
   8   1   0       27.13       30.88     17.08 o 
   9   1   0       64.68       67.83     40.53 o 
  10   1   0      149.76      147.16     34.60 o 
  11   1   0        5.00       29.15     34.90 o 
   0   2   0     3217.19     3685.02    107.59 o 
   1   2   0     3513.41     3191.46     75.48 o 
   2   2   0    10800.61    11673.68    242.58 o 
   3   2   0      492.39      427.16     12.14 o 
   4   2   0      270.00      289.07      9.90 o 
   5   2   0     1744.82     1692.15     39.37 o 
   6   2   0       26.72       18.38     10.62 o 
   7   2   0      112.29      154.97     31.80 o 
   8   2   0       48.49       54.52     26.08 o 
   9   2   0      150.38      161.97     20.55 o 
  10   2   0       16.54      -17.39     23.01 o 
  11   2   0       28.39      -18.50     49.76 o 
   1   3   0      476.09      456.12     15.71 o 
   2   3   0     7218.45     7291.21    152.25 o 
   3   3   0     1758.95     1741.72     37.57 o 
   4   3   0      268.17      304.75      9.70 o 
   5   3   0      562.11      603.84     20.75 o 
   6   3   0      587.98      601.33     21.25 o 
   7   3   0      153.76      131.51     23.24 o 
   8   3   0      149.71      151.89     23.67 o 
   9   3   0       11.86       40.17     19.07 o 
  10   3   0       12.75       22.68     20.23 o 
  11   3   0        2.08      -15.50     20.96 o 
   0   4   0     1864.30     1758.46     64.73 o 
   1   4   0      635.37      592.18     17.77 o 
   2   4   0      604.77      531.56     14.36 o 
   3   4   0     1305.86     1350.05     30.24 o 
   4   4   0      206.89      190.51     10.17 o 
   5   4   0      721.89      785.59     23.16 o 
   6   4   0      328.90      308.46     14.65 o 
   7   4   0     1205.38     1158.71     46.25 o 
   8   4   0       91.66      107.27     18.71 o 
   9   4   0       29.38       19.19     23.43 o 
  10   4   0       27.22       27.94     21.84 o 
   1   5   0      983.54     1009.84     27.43 o 
   2   5   0     1790.20     1778.65     39.01 o 
   3   5   0      180.36      202.13      8.69 o 
   4   5   0      541.06      532.01     19.10 o 
   5   5   0       88.66       82.40     13.34 o 
   6   5   0       49.31       50.68     12.23 o 
   7   5   0      279.71      330.38     33.13 o 
   8   5   0      147.49      155.19     15.72 o 
   9   5   0       50.09       55.74     25.39 o 
  10   5   0       48.67       29.74     23.25 o 
   0   6   0      724.29      848.03     34.69 o 
   1   6   0      323.67      309.67     12.81 o 
   2   6   0      758.99      778.99     22.70 o 
   3   6   0      274.03      284.34     11.23 o 
   4   6   0      382.19      377.25     15.86 o 
   5   6   0      124.62      111.60      9.73 o 
   6   6   0       63.34       78.57     14.07 o 
   7   6   0       10.18       10.53     14.08 o 
   8   6   0       92.82      114.07     18.22 o 
   9   6   0       44.35       26.98     21.54 o 
  10   6   0        0.03      -12.21     23.70 o 
   1   7   0      149.63      143.93     10.36 o 
   2   7   0       24.01        5.49      8.48 o 
   3   7   0       40.04       49.38      8.79 o 
   4   7   0      392.01      422.29     16.39 o 
   5   7   0        5.06       -9.42      9.42 o 
   6   7   0       30.96       38.28     14.77 o 
   7   7   0        6.02      -16.16     16.16 o 
   8   7   0       15.84       15.41     15.70 o 
   9   7   0       32.87       14.00     16.10 o 
  10   7   0       27.45       22.68     25.98 o 
   0   8   0       91.28       88.48     14.49 o 
   1   8   0       41.91       27.80      9.59 o 
   2   8   0      197.70      209.68     12.19 o 
   3   8   0      341.66      377.60     21.18 o 
   4   8   0      557.67      567.04     21.89 o 
   5   8   0       50.36       66.37     11.48 o 
   6   8   0      106.62      122.50     16.76 o 
   7   8   0        3.88       -8.68     15.94 o 
   8   8   0       88.83       80.43     18.03 o 
   9   8   0       28.44       41.71     18.08 o 
   1   9   0      153.85      153.47     12.17 o 
   2   9   0      198.67      200.56     12.95 o 
   3   9   0       66.50       78.95     11.33 o 
   4   9   0      298.05      288.30     16.76 o 
   5   9   0      124.67       98.01     23.48 o 
   6   9   0      300.29      263.20     40.85 o 
   7   9   0       21.16        1.36     17.71 o 
   8   9   0        1.90       14.54     18.44 o 
   9   9   0       10.16      -20.35     20.35 o 
   0  10   0      752.88      704.62     33.92 o 
   1  10   0       73.92      101.96     12.36 o 
   2  10   0       29.03       35.92     13.10 o 
   3  10   0       62.77       52.38     13.71 o 
   4  10   0       11.26        8.73     13.17 o 
   5  10   0       12.53      -13.33     18.28 o 
   6  10   0       89.27       56.54     20.45 o 
   7  10   0       22.01       29.11     20.99 o 
   8  10   0        3.03       -6.81     21.66 o 
   1  11   0      174.56      174.04     14.54 o 
   2  11   0       39.47       40.08     12.84 o 
   3  11   0       29.96       22.42     14.32 o 
   4  11   0      140.35      160.21     16.57 o 
   5  11   0       10.37       23.94     20.75 o 
   6  11   0        5.86       25.58     20.97 o 
   7  11   0       11.64      -16.32     21.71 o 
   0  12   0        5.50       23.86     18.82 o 
   1  12   0       57.26       55.89     13.76 o 
   2  12   0        4.90       28.15     15.25 o 
   3  12   0       26.73       25.53     15.28 o 
   4  12   0       49.59       22.14     15.56 o 
   5  12   0        2.74       -1.29     21.47 o 
   6  12   0       13.93       12.80     22.72 o 
   7  12   0        0.35       -4.01     52.16 o 
   1  13   0       56.97       38.66     16.43 o 
   2  13   0       48.11       52.41     16.74 o 
   3  13   0       81.00       86.30     17.39 o 
   4  13   0       20.28       -9.64     21.46 o 
   5  13   0       12.68      -21.25     23.39 o 
   6  13   0       15.32      -43.34     54.57 o 
   0  14   0       14.48        6.65     26.43 o 
   1  14   0        6.47       -8.47     17.04 o 
   2  14   0        1.23      -16.65     16.65 o 
   3  14   0       13.20       20.20     18.03 o 
   4  14   0       10.23        2.11     24.01 o 
   1  15   0       17.69        2.47     18.63 o 
   2  15   0       16.66      -11.78     36.51 o 
 -11   0   1       74.22       36.92     50.56 o 
 -10   0   1        0.79       31.30     45.74 o 
  -9   0   1      183.16      139.64     45.74 o 
  -8   0   1      145.38      141.22     24.45 o 
  -7   0   1       31.74       38.69     19.43 o 
  -6   0   1      282.51      294.89     23.70 o 
  -5   0   1       96.31       72.23     20.06 o 
  -4   0   1       64.33       73.03     18.46 o 
  -3   0   1      336.07      329.03     26.48 o 
  -2   0   1     5223.75     6120.41    256.50 o 
  -1   0   1       57.00       49.76     10.43 o 
   1   0   1        0.22       -3.53      3.53 o 
   2   0   1    41084.44    43350.95   1265.60 o 
   3   0   1     5078.17     4899.70    166.83 o 
   4   0   1     3399.27     3466.68    118.89 o 
   5   0   1      170.02      162.55     10.34 o 
   6   0   1      531.38      587.43     41.73 o 
   7   0   1      200.53      206.24     23.27 o 
   8   0   1        5.02        1.61     19.26 o 
   9   0   1        1.59       -1.61     39.32 o 
  10   0   1      149.63       99.51     46.55 o 
  11   0   1       37.87       24.88     49.76 o 
 -11   1   1       33.79        5.04     35.17 o 
 -10   1   1       31.84       14.45     32.35 o 
  -9   1   1       23.63        6.98     28.65 o 
  -8   1   1      308.61      314.42     27.39 o 
  -7   1   1       17.59        9.99      9.85 o 
  -6   1   1      907.43      956.55     32.71 o 
  -5   1   1      427.08      441.02     14.36 o 
  -4   1   1     2526.31     2619.96     63.84 o 
  -3   1   1     2704.42     3156.28     83.89 o 
  -2   1   1    10912.92    11600.62    276.16 o 
  -1   1   1      192.45      202.66      7.74 o 
   0   1   1     1132.19     1202.28     31.98 o 
   1   1   1      360.58      382.19     12.62 o 
   2   1   1      461.81      446.37     33.08 o 
   3   1   1     1101.57     1258.86     31.27 o 
   4   1   1      175.37      241.36      9.81 o 
   5   1   1       55.52       76.34      7.88 o 
   6   1   1      181.15      194.15     12.38 o 
   7   1   1      333.70      347.88     20.97 o 
   8   1   1      203.81      226.00     19.03 o 
   9   1   1       90.37       99.13     19.17 o 
  10   1   1       21.91       28.46     18.28 o 
  11   1   1       10.92       10.66     34.33 o 
 -11   2   1       38.45       29.97     36.10 o 
 -10   2   1       47.57       30.61     32.60 o 
  -9   2   1       31.22       40.37     17.52 o 
  -8   2   1      184.58      193.19     16.95 o 
  -7   2   1      302.33      317.55     19.34 o 
  -6   2   1      429.29      367.94     15.51 o 
  -5   2   1      463.73      493.50     21.74 o 
  -4   2   1     2574.91     2887.55     70.38 o 
  -3   2   1     2689.76     2699.59     56.54 o 
  -2   2   1    11073.36    11678.43    240.19 o 
  -1   2   1     7218.70     7341.96    190.19 o 
   0   2   1      134.57      118.63      5.82 o 
   1   2   1    13971.56    14202.12    415.57 o 
   2   2   1     5797.67     5149.48    134.82 o 
   3   2   1     6008.35     6334.53    165.09 o 
   4   2   1     6682.82     7044.01    183.48 o 
   5   2   1      957.61     1143.46     42.26 o 
   6   2   1      269.29      273.99     15.21 o 
   7   2   1      107.56      116.65     11.72 o 
   8   2   1      309.29      289.48     26.43 o 
   9   2   1       76.99       82.79     22.09 o 
  10   2   1      119.53      143.38     22.64 o 
  11   2   1        4.65       33.65     19.96 o 
 -11   3   1       34.98       23.44     36.00 o 
 -10   3   1       66.72      116.55     35.60 o 
  -9   3   1       98.16       85.95     19.96 o 
  -8   3   1      287.41      282.54     17.29 o 
  -7   3   1      341.19      333.91     18.92 o 
  -6   3   1      153.46      170.51      9.57 o 
  -5   3   1      146.65      174.25     11.94 o 
  -4   3   1      215.89      269.62      9.06 o 
  -3   3   1     2002.32     1860.19     51.22 o 
  -2   3   1     1298.83     1481.27     34.59 o 
  -1   3   1      904.33      816.03     21.96 o 
   0   3   1      528.59      478.94     24.97 o 
   1   3   1     5123.18     5388.94    131.43 o 
   2   3   1      917.47      822.92     22.46 o 
   3   3   1      109.11       98.21      8.07 o 
   4   3   1     1109.67     1038.30     41.70 o 
   5   3   1      153.41      175.14     12.00 o 
   6   3   1      278.08      277.09     31.16 o 
   7   3   1       39.02       36.37     11.08 o 
   8   3   1      395.44      402.66     22.41 o 
   9   3   1       72.47       25.83     33.30 o 
  10   3   1       61.18       56.73     23.32 o 
  11   3   1        2.26      -18.46     27.29 o 
 -11   4   1       59.41       77.84     28.89 o 
 -10   4   1       38.20       27.31     21.58 o 
  -9   4   1      293.05      252.64     24.89 o 
  -8   4   1      300.23      320.18     26.11 o 
  -7   4   1      132.67      129.01     11.83 o 
  -6   4   1      244.51      264.79     13.71 o 
  -5   4   1      564.92      645.54     18.11 o 
  -4   4   1      191.28      191.97     12.53 o 
  -3   4   1      143.92      149.30     14.04 o 
  -2   4   1     1633.37     1565.78     36.78 o 
  -1   4   1     2106.37     1882.66     46.41 o 
   0   4   1     1550.20     1556.87     36.22 o 
   1   4   1      679.42      578.80     18.63 o 
   2   4   1      529.86      499.34     16.95 o 
   3   4   1      203.30      203.47     16.21 o 
   4   4   1      692.82      646.72     36.60 o 
   5   4   1      701.92      780.93     29.20 o 
   6   4   1       33.99       57.63     11.24 o 
   7   4   1      234.13      229.90     15.83 o 
   8   4   1      132.10      128.20     14.31 o 
   9   4   1      129.14      111.70     26.11 o 
  10   4   1       32.51       20.38     22.29 o 
 -10   5   1       51.41        9.51     22.61 o 
  -9   5   1      106.54      117.43     19.24 o 
  -8   5   1      100.98       84.86     19.71 o 
  -7   5   1      934.01      893.99     60.03 o 
  -6   5   1       25.27       27.50     10.73 o 
  -5   5   1     1047.63     1118.94     33.62 o 
  -4   5   1     1611.09     1584.81     38.14 o 
  -3   5   1      940.35      903.78     23.68 o 
  -2   5   1      293.61      255.18     12.35 o 
  -1   5   1     1080.18     1028.88     25.51 o 
   0   5   1      580.30      577.15     16.96 o 
   1   5   1      707.68      653.86     37.44 o 
   2   5   1      497.48      449.31     14.10 o 
   3   5   1      623.15      630.57     17.94 o 
   4   5   1      183.36      197.06     10.37 o 
   5   5   1      357.76      357.20     20.13 o 
   6   5   1      170.47      182.69     14.84 o 
   7   5   1      211.55      204.88     30.81 o 
   8   5   1       47.09       61.84     21.56 o 
   9   5   1       42.81       38.79     15.45 o 
  10   5   1        6.93       -7.98     33.71 o 
 -10   6   1       26.29       -1.51     23.99 o 
  -9   6   1       27.85        8.86     18.80 o 
  -8   6   1       13.12      -12.19     13.70 o 
  -7   6   1       40.12       43.29     13.92 o 
  -6   6   1      276.88      264.16     19.27 o 
  -5   6   1       84.43       80.88      8.75 o 
  -4   6   1      188.21      209.10     17.81 o 
  -3   6   1      379.37      372.79     12.87 o 
  -2   6   1      718.78      630.86     23.59 o 
  -1   6   1     1182.84     1166.95     28.85 o 
   0   6   1       79.30       78.54      8.82 o 
   1   6   1      602.99      628.25     19.76 o 
   2   6   1       89.79       78.83      8.08 o 
   3   6   1      121.57      122.48      8.63 o 
   4   6   1      181.23      210.50     18.84 o 
   5   6   1       50.05       33.25     10.99 o 
   6   6   1      429.91      410.09     33.82 o 
   7   6   1       13.32        6.29     14.22 o 
   8   6   1       38.29       24.50     15.25 o 
   9   6   1      129.42      128.86     17.15 o 
  10   6   1       14.13       25.45     30.50 o 
 -10   7   1       52.31       35.01     26.10 o 
  -9   7   1        1.55       -3.68     14.72 o 
  -8   7   1       52.95       34.40     15.96 o 
  -7   7   1      132.57      146.58     16.68 o 
  -6   7   1      132.10      157.44     19.34 o 
  -5   7   1      202.85      220.02     13.32 o 
  -4   7   1       25.25        6.09      9.11 o 
  -3   7   1        8.20        8.78      8.37 o 
  -2   7   1      556.34      560.40     17.38 o 
  -1   7   1      258.90      302.22     13.20 o 
   0   7   1      364.11      377.98     14.55 o 
   1   7   1       14.59        5.03      8.42 o 
   2   7   1      163.08      185.67     13.14 o 
   3   7   1      377.61      357.69     13.21 o 
   4   7   1      200.19      188.64     17.23 o 
   5   7   1      132.87      146.48     11.34 o 
   6   7   1       29.91       34.33     14.68 o 
   7   7   1       89.55      107.89     16.81 o 
   8   7   1       45.55       27.23     16.26 o 
   9   7   1       32.16       34.42     17.26 o 
  -9   8   1       96.38      116.30     22.93 o 
  -8   8   1       18.98        9.73     17.14 o 
  -7   8   1       22.42       28.89     16.08 o 
  -6   8   1       12.72        6.93     15.08 o 
  -5   8   1      188.39      211.96     14.50 o 
  -4   8   1      160.29      168.74     13.56 o 
  -3   8   1       13.47        8.18      9.23 o 
  -2   8   1      404.36      430.40     16.60 o 
  -1   8   1      246.79      229.06     12.66 o 
   0   8   1      145.88      141.77     11.20 o 
   1   8   1      426.82      445.34     16.72 o 
   2   8   1      431.24      421.73     16.40 o 
   3   8   1       11.29        6.42      9.19 o 
   4   8   1       65.06       49.45     15.01 o 
   5   8   1      311.38      358.20     25.97 o 
   6   8   1       72.45       81.82     18.53 o 
   7   8   1       37.13       36.86     16.36 o 
   8   8   1        5.29       34.97     17.90 o 
   9   8   1        5.45      -13.85     18.07 o 
  -9   9   1       27.10       17.53     22.55 o 
  -8   9   1       76.03       69.05     34.81 o 
  -7   9   1       24.83       23.41     27.39 o 
  -6   9   1      141.96      162.30     20.76 o 
  -5   9   1      124.30      101.43     14.94 o 
  -4   9   1      151.98      152.73     14.19 o 
  -3   9   1       40.84       29.43     11.72 o 
  -2   9   1      168.18      171.19     12.42 o 
  -1   9   1       51.04       54.07     10.84 o 
   0   9   1      879.41      898.82     27.42 o 
   1   9   1      286.06      270.32     14.20 o 
   2   9   1      138.14      151.84     12.18 o 
   3   9   1       58.00       65.85     11.01 o 
   4   9   1      159.44      135.02     14.05 o 
   5   9   1       89.05       76.91     18.62 o 
   6   9   1        9.87       25.41     16.82 o 
   7   9   1       54.01       47.09     18.07 o 
   8   9   1       17.26       37.15     19.01 o 
   9   9   1       34.20        7.85     21.32 o 
  -8  10   1       16.17       17.45     21.55 o 
  -7  10   1       94.41      119.56     22.18 o 
  -6  10   1       70.10       74.67     20.57 o 
  -5  10   1      234.16      242.24     23.14 o 
  -4  10   1        7.24       -4.36     13.03 o 
  -3  10   1      265.93      256.87     17.08 o 
  -2  10   1      270.18      263.46     15.13 o 
  -1  10   1      419.78      462.75     19.01 o 
   0  10   1       87.55       83.22     12.37 o 
   1  10   1      424.10      431.74     18.21 o 
   2  10   1      204.87      183.55     13.65 o 
   3  10   1      305.05      308.46     20.25 o 
   4  10   1      110.95      113.77     14.63 o 
   5  10   1      275.95      248.19     35.61 o 
   6  10   1        9.47       11.76     19.34 o 
   7  10   1       59.18       37.77     21.24 o 
   8  10   1        8.15      -18.25     19.66 o 
  -8  11   1       14.41      -44.14     51.36 o 
  -7  11   1        4.96      -10.45     21.06 o 
  -6  11   1        4.39       17.92     20.72 o 
  -5  11   1        2.05       16.99     19.71 o 
  -4  11   1       65.65       52.08     14.89 o 
  -3  11   1       59.73       66.64     14.97 o 
  -2  11   1      408.11      400.90     23.63 o 
  -1  11   1      116.40      121.59     13.63 o 
   0  11   1      382.42      394.96     18.43 o 
   1  11   1       42.93       54.77     13.07 o 
   2  11   1      382.12      414.31     23.45 o 
   3  11   1       49.79       49.20     14.77 o 
   4  11   1       92.09      109.77     15.64 o 
   5  11   1        0.51      -19.86     19.97 o 
   6  11   1       17.49       13.26     21.16 o 
   7  11   1        2.30      -15.41     22.17 o 
  -7  12   1       25.57       19.37     23.47 o 
  -6  12   1        2.69       -2.68     22.26 o 
  -5  12   1       26.88        3.86     21.19 o 
  -4  12   1       18.22       17.71     15.47 o 
  -3  12   1       18.20       16.33     15.17 o 
  -2  12   1      225.93      249.37     18.93 o 
  -1  12   1        4.73        8.57     13.08 o 
   0  12   1       42.90       39.42     13.70 o 
   1  12   1       17.01       -9.45     12.95 o 
   2  12   1       74.48       74.80     15.93 o 
   3  12   1       22.95       27.97     15.59 o 
   4  12   1       58.09       58.39     16.16 o 
   5  12   1       24.29       18.33     22.36 o 
   6  12   1        0.35      -23.48     23.48 o 
  -6  13   1       38.58      -44.94     52.97 o 
  -5  13   1       14.28       41.37     28.46 o 
  -4  13   1       18.23       36.39     22.84 o 
  -3  13   1       20.15       19.75     16.60 o 
  -2  13   1       24.93       25.95     16.45 o 
  -1  13   1       16.05       -0.09     15.95 o 
   0  13   1        7.27       12.53     14.04 o 
   1  13   1        3.89       16.01     16.26 o 
   2  13   1        0.89       -9.26     15.96 o 
   3  13   1       21.66       -6.97     16.51 o 
   4  13   1       13.68       -3.02     27.95 o 
   5  13   1        0.28       15.27     34.04 o 
  -4  14   1        3.27       19.77     27.31 o 
  -3  14   1        8.36       20.32     17.63 o 
  -2  14   1       20.68       18.25     17.42 o 
  -1  14   1        0.78       32.43     17.75 o 
   0  14   1        5.43       18.40     15.30 o 
   1  14   1        7.46       14.73     17.30 o 
   2  14   1        1.48       11.99     17.56 o 
   3  14   1        5.88      -16.04     16.99 o 
   4  14   1       39.45       60.26     25.30 o 
  -2  15   1       11.21       -0.79     31.97 o 
  -1  15   1        5.28      -13.34     18.50 o 
   0  15   1       52.31       18.45     21.73 o 
   1  15   1        3.54        6.99     18.32 o 
   2  15   1        2.15       -3.15     36.92 o 
 -11   0   2       16.64      -17.66     52.16 o 
 -10   0   2       53.68       70.62     48.95 o 
  -9   0   2       33.66       18.07     24.62 o 
  -8   0   2       25.94        0.38     20.77 o 
  -7   0   2        0.03        1.87     18.56 o 
  -6   0   2      316.61      363.67     26.61 o 
  -5   0   2       39.86       24.26     15.14 o 
  -4   0   2       75.25      109.52     15.73 o 
  -3   0   2      448.80      438.81     25.37 o 
  -2   0   2     3420.82     3644.17    231.92 o 
  -1   0   2       97.70       72.88      4.46 o 
   0   0   2    34429.00    33913.07   1378.07 o 
   1   0   2     1534.57     1275.07     53.34 o 
   2   0   2    10261.06    10504.22    348.88 o 
   3   0   2      263.95      246.69     11.89 o 
   4   0   2     1422.44     1663.48     58.48 o 
   5   0   2     1365.98     1339.38     81.86 o 
   6   0   2       15.28        3.84     10.39 o 
   7   0   2        8.89       48.15     19.26 o 
   8   0   2        1.89      -16.05     20.06 o 
   9   0   2       46.55       69.82     24.08 o 
  10   0   2       44.84      101.12     44.94 o 
  11   0   2        2.75        8.03     47.35 o 
 -11   1   2       14.72       32.66     63.00 o 
 -10   1   2        5.87       -4.15     32.60 o 
  -9   1   2      116.25      100.72     18.41 o 
  -8   1   2        6.89       14.64     15.10 o 
  -7   1   2      150.54      150.64     15.87 o 
  -6   1   2     1045.02     1130.03     34.27 o 
  -5   1   2      854.29     1017.41     27.68 o 
  -4   1   2      510.54      453.98     50.37 o 
  -3   1   2      313.51      314.73     12.50 o 
  -2   1   2    14150.35    14635.01    326.88 o 
  -1   1   2     1871.72     1921.20     46.71 o 
   0   1   2     1331.76     1021.09     30.29 o 
   1   1   2     2543.04     2361.31     68.70 o 
   2   1   2     5791.23     5701.47    164.56 o 
   3   1   2      504.44      620.28     18.68 o 
   4   1   2     1088.25     1055.87     29.78 o 
   5   1   2      402.72      421.02     20.50 o 
   6   1   2      117.11      137.98     17.41 o 
   7   1   2       72.15       87.33     14.40 o 
   8   1   2       61.16       54.37     15.86 o 
   9   1   2       26.82       32.88     14.95 o 
  10   1   2       44.69       21.28     19.89 o 
  11   1   2        3.12       -2.25     38.52 o 
 -11   2   2       94.98       82.99     37.44 o 
 -10   2   2       24.53        1.78     32.78 o 
  -9   2   2      158.33      203.24     35.23 o 
  -8   2   2       99.99      120.46     13.25 o 
  -7   2   2      465.66      456.03     19.17 o 
  -6   2   2      751.65      710.65     22.23 o 
  -5   2   2      309.31      300.23     15.80 o 
  -4   2   2      192.16      190.24     11.32 o 
  -3   2   2     2483.41     2778.80     84.45 o 
  -2   2   2     3354.90     3715.89     82.64 o 
  -1   2   2     3371.33     3001.16     72.90 o 
   0   2   2     3956.89     3813.27    112.31 o 
   1   2   2     2170.52     1914.13     57.23 o 
   2   2   2       41.68       36.61     11.85 o 
   3   2   2      385.59      365.08     26.16 o 
   4   2   2     1526.83     1438.76     55.83 o 
   5   2   2      282.23      283.32     15.43 o 
   6   2   2      101.10       84.69     11.25 o 
   7   2   2       49.77       57.96     14.61 o 
   8   2   2      143.79      150.21     16.42 o 
   9   2   2        2.43       -2.38     21.50 o 
  10   2   2        4.90      -24.73     30.50 o 
  11   2   2        3.32      -21.67     27.29 o 
 -11   3   2       46.75       40.16     37.14 o 
 -10   3   2       93.60       57.00     19.60 o 
  -9   3   2        3.99       -4.66     15.96 o 
  -8   3   2      581.57      582.16     32.10 o 
  -7   3   2      454.53      487.02     18.40 o 
  -6   3   2     2169.30     2216.45     69.01 o 
  -5   3   2      893.21     1008.58     36.64 o 
  -4   3   2     1800.66     2064.06     72.91 o 
  -3   3   2      904.26     1074.86     30.11 o 
  -2   3   2     2672.50     2657.70     70.40 o 
  -1   3   2     5369.88     5733.91    149.61 o 
   0   3   2     1141.44     1023.02     28.87 o 
   1   3   2     1830.03     1809.69     54.82 o 
   2   3   2       75.90       74.81      7.67 o 
   3   3   2     1007.66      949.78     30.79 o 
   4   3   2      131.71      118.45     19.94 o 
   5   3   2      289.48      331.13     40.17 o 
   6   3   2       62.68       38.15     11.64 o 
   7   3   2      218.72      196.11     14.47 o 
   8   3   2       77.28       48.08     14.63 o 
   9   3   2       12.99        2.91     22.97 o 
  10   3   2        2.03       23.15     29.69 o 
 -11   4   2       86.07      101.67     27.18 o 
 -10   4   2       43.81       65.76     38.39 o 
  -9   4   2       46.88       44.54     27.14 o 
  -8   4   2       33.01       27.70     13.81 o 
  -7   4   2      501.27      534.53     34.17 o 
  -6   4   2      215.83      220.07     10.93 o 
  -5   4   2      249.70      232.75     14.36 o 
  -4   4   2      854.53      857.45     22.11 o 
  -3   4   2      159.13      174.50     12.84 o 
  -2   4   2     1082.00      961.25     25.62 o 
  -1   4   2     1627.80     1744.52     49.93 o 
   0   4   2      572.60      553.57     18.09 o 
   1   4   2     1093.28     1126.54     29.05 o 
   2   4   2      430.00      375.19     12.83 o 
   3   4   2     1400.55     1396.08     36.46 o 
   4   4   2      389.66      446.39     19.66 o 
   5   4   2       74.35       69.19     14.94 o 
   6   4   2      302.92      298.60     28.73 o 
   7   4   2      131.67      109.76     13.86 o 
   8   4   2       93.29       63.34     17.59 o 
   9   4   2       53.04       52.88     24.91 o 
  10   4   2       38.35       47.39     26.97 o 
 -10   5   2       63.15       90.44     23.68 o 
  -9   5   2       79.14       65.03     21.62 o 
  -8   5   2       63.15       61.15     16.40 o 
  -7   5   2      454.72      542.92     23.71 o 
  -6   5   2      205.36      219.60     13.66 o 
  -5   5   2       68.18       88.04     11.81 o 
  -4   5   2      107.46       99.29     13.31 o 
  -3   5   2      637.01      646.90     20.94 o 
  -2   5   2     2576.30     2503.18     61.42 o 
  -1   5   2      504.20      502.70     17.42 o 
   0   5   2      668.96      604.90     22.05 o 
   1   5   2     1008.15      993.51     24.80 o 
   2   5   2      662.50      658.72     23.13 o 
   3   5   2       22.53       18.43      8.37 o 
   4   5   2       46.76       49.13     11.47 o 
   5   5   2       65.82       61.62     12.09 o 
   6   5   2      210.67      205.71     15.66 o 
   7   5   2      360.60      342.03     24.44 o 
   8   5   2      119.15      123.59     15.84 o 
   9   5   2       80.38       64.68     17.19 o 
  10   5   2       20.93       38.87     28.95 o 
 -10   6   2       33.99       16.08     23.65 o 
  -9   6   2      105.56       89.61     20.05 o 
  -8   6   2       56.75       37.19     12.39 o 
  -7   6   2       77.87      101.96     14.44 o 
  -6   6   2      172.72      179.68     14.68 o 
  -5   6   2      344.82      355.74     13.40 o 
  -4   6   2       56.56       43.89      8.65 o 
  -3   6   2       78.96       90.93     10.83 o 
  -2   6   2      429.87      420.24     13.71 o 
  -1   6   2     1527.74     1619.59     38.46 o 
   0   6   2      412.15      440.74     14.35 o 
   1   6   2      367.23      343.61     13.40 o 
   2   6   2      173.51      183.84     10.16 o 
   3   6   2      185.08      189.30      9.79 o 
   4   6   2      249.57      244.79     10.89 o 
   5   6   2       41.92       53.86     11.57 o 
   6   6   2      176.60      170.92     16.35 o 
   7   6   2       17.72        8.55     14.25 o 
   8   6   2      210.52      253.56     33.81 o 
   9   6   2       46.97       30.25     25.83 o 
  10   6   2       46.71       44.93     30.29 o 
 -10   7   2       16.25      -15.40     24.67 o 
  -9   7   2       13.71        6.57     19.89 o 
  -8   7   2       12.39      -13.64     13.90 o 
  -7   7   2       17.30       36.98     13.55 o 
  -6   7   2       96.92      114.64     13.79 o 
  -5   7   2      473.70      390.23     15.76 o 
  -4   7   2      379.30      397.25     15.47 o 
  -3   7   2      207.54      231.11     10.83 o 
  -2   7   2      138.88      141.53      9.34 o 
  -1   7   2      405.84      432.06     14.24 o 
   0   7   2      160.07      167.51      9.36 o 
   1   7   2      476.39      450.39     16.18 o 
   2   7   2      194.58      190.78     12.56 o 
   3   7   2      148.03      151.42     17.30 o 
   4   7   2      106.21      114.43     10.66 o 
   5   7   2      160.13      163.35     14.17 o 
   6   7   2      240.26      214.72     21.67 o 
   7   7   2       22.17       15.37     15.87 o 
   8   7   2       24.05        6.87     16.82 o 
   9   7   2       38.67       64.09     18.14 o 
  -9   8   2       37.86       28.03     17.46 o 
  -8   8   2       66.61       79.72     23.86 o 
  -7   8   2       46.31       47.34     17.55 o 
  -6   8   2        8.18       -4.66     14.18 o 
  -5   8   2      218.06      227.36     13.38 o 
  -4   8   2      222.34      257.70     13.83 o 
  -3   8   2       26.09       26.17      8.66 o 
  -2   8   2      359.74      355.80     16.32 o 
  -1   8   2      298.04      307.71     14.05 o 
   0   8   2       55.80       44.34     10.26 o 
   1   8   2      139.37      152.11     11.26 o 
   2   8   2      512.53      491.62     17.91 o 
   3   8   2        4.96       -8.45      8.45 o 
   4   8   2      828.60      847.27     26.69 o 
   5   8   2      176.30      181.57     15.56 o 
   6   8   2      233.67      249.51     34.40 o 
   7   8   2       47.59       45.68     17.46 o 
   8   8   2      125.56      120.22     20.15 o 
   9   8   2       67.27       67.21     19.32 o 
  -9   9   2       45.42       68.81     24.07 o 
  -8   9   2        8.77       -1.20     19.38 o 
  -7   9   2        3.96       17.60     19.68 o 
  -6   9   2       94.62       73.08     20.98 o 
  -5   9   2        1.27        0.66     13.55 o 
  -4   9   2      329.64      367.05     28.60 o 
  -3   9   2       11.26       -6.88      9.92 o 
  -2   9   2      189.76      174.97     12.60 o 
  -1   9   2        9.24       -7.96      9.98 o 
   0   9   2      389.02      365.19     16.20 o 
   1   9   2       32.70       37.29     10.65 o 
   2   9   2      217.28      224.67     16.09 o 
   3   9   2      194.39      152.54     12.37 o 
   4   9   2      270.31      255.62     16.27 o 
   5   9   2        0.54        4.87     15.39 o 
   6   9   2      167.31      186.89     37.53 o 
   7   9   2        0.55       12.37     17.78 o 
   8   9   2        2.95       -5.23     32.66 o 
  -8  10   2       19.90       21.51     27.09 o 
  -7  10   2       13.07       12.17     20.00 o 
  -6  10   2       49.11       31.79     19.72 o 
  -5  10   2        0.34      -17.31     17.31 o 
  -4  10   2       38.94       27.68     13.79 o 
  -3  10   2       55.95       64.99     13.89 o 
  -2  10   2       11.24        5.20     13.10 o 
  -1  10   2      450.97      442.88     18.68 o 
   0  10   2      109.61       97.94     12.92 o 
   1  10   2      196.89      213.47     18.13 o 
   2  10   2       81.04       74.51     12.80 o 
   3  10   2       71.30       68.94     13.67 o 
   4  10   2      124.29      116.24     15.01 o 
   5  10   2       20.11       33.15     19.31 o 
   6  10   2        5.29       -1.32     18.03 o 
   7  10   2        4.32       -5.83     19.01 o 
   8  10   2       14.23        4.49     20.33 o 
  -8  11   2       48.64       12.84     50.56 o 
  -7  11   2       19.29      -27.54     27.54 o 
  -6  11   2        2.92       18.19     29.07 o 
  -5  11   2       92.20       93.54     21.32 o 
  -4  11   2       11.59       22.07     14.36 o 
  -3  11   2       44.95       46.16     14.57 o 
  -2  11   2      227.26      236.85     15.56 o 
  -1  11   2      411.69      405.87     18.66 o 
   0  11   2       72.31       63.71     13.76 o 
   1  11   2      418.24      390.13     18.30 o 
   2  11   2      108.69      116.17     13.71 o 
   3  11   2      136.31      134.82     19.18 o 
   4  11   2       32.25       16.82     14.87 o 
   5  11   2        0.32       17.71     20.57 o 
   6  11   2        0.07       27.67     21.85 o 
   7  11   2       18.05       33.71     23.39 o 
  -7  12   2        7.90       29.29     23.34 o 
  -6  12   2       14.43       19.83     22.43 o 
  -5  12   2       36.64       22.63     36.35 o 
  -4  12   2       38.33       17.39     15.82 o 
  -3  12   2      211.89      223.68     18.66 o 
  -2  12   2       52.56       58.65     15.62 o 
  -1  12   2      179.94      170.96     15.32 o 
   0  12   2      127.69      125.03     14.83 o 
   1  12   2      258.95      234.15     18.30 o 
   2  12   2       92.81       82.02     21.23 o 
   3  12   2       14.62       22.79     17.38 o 
   4  12   2       87.69       84.18     19.64 o 
   5  12   2        0.53        2.76     22.12 o 
   6  12   2        5.35       17.12     42.50 o 
  -6  13   2       10.96      -45.74     56.98 o 
  -5  13   2       16.01      -15.73     22.01 o 
  -4  13   2       31.95       32.27     18.99 o 
  -3  13   2       33.10       29.21     17.30 o 
  -2  13   2       33.70        9.57     16.20 o 
  -1  13   2       16.29      -10.45     15.82 o 
   0  13   2       40.44       38.14     14.66 o 
   1  13   2        0.15       -2.93     15.99 o 
   2  13   2       27.06       33.21     19.45 o 
   3  13   2        1.54        1.60     16.93 o 
   4  13   2       35.36       15.57     23.31 o 
   5  13   2        5.04      -23.06     23.06 o 
  -4  14   2       39.27       60.80     24.17 o 
  -3  14   2        9.48       12.25     17.68 o 
  -2  14   2       13.17       33.62     17.74 o 
  -1  14   2       24.55       15.65     17.59 o 
   0  14   2        3.09        8.08     15.17 o 
   1  14   2        3.79      -11.15     17.13 o 
   2  14   2        0.19      -16.20     17.10 o 
   3  14   2        4.70       30.62     18.34 o 
   4  14   2       19.20       16.84     24.35 o 
  -2  15   2       60.97       45.52     33.02 o 
  -1  15   2        4.57       -5.08     18.38 o 
   0  15   2       39.53       88.19     26.90 o 
   1  15   2        3.72      -18.08     18.08 o 
 -11   0   3        9.91      -47.35     50.56 o 
 -10   0   3      237.92      286.98     34.08 o 
  -9   0   3       99.91       66.89     25.68 o 
  -8   0   3        0.55       -3.47     21.67 o 
  -7   0   3       38.29       25.08     19.59 o 
  -6   0   3        3.68       -9.45     16.48 o 
  -5   0   3        0.03        7.73     26.48 o 
  -4   0   3      258.41      280.17     21.01 o 
  -3   0   3       72.22       54.04     13.30 o 
  -2   0   3     1409.91     1269.13     44.84 o 
  -1   0   3      120.63      110.57      6.78 o 
   0   0   3       23.96       44.36      7.38 o 
   1   0   3       18.30       31.51     12.44 o 
   2   0   3     4282.66     4578.67    187.26 o 
   3   0   3        0.00       -8.57      8.78 o 
   4   0   3      152.09      166.62     10.92 o 
   5   0   3       12.61       21.65     10.49 o 
   6   0   3       18.93       14.75     10.80 o 
   7   0   3        8.52       15.25     20.87 o 
   8   0   3        1.06        4.01     23.27 o 
   9   0   3       87.70       39.32     24.88 o 
  10   0   3        2.35       32.66     22.39 o 
 -11   1   3      158.85      187.70     69.82 o 
 -10   1   3       15.78       26.99     23.85 o 
  -9   1   3      224.39      234.54     20.96 o 
  -8   1   3      192.07      190.23     18.34 o 
  -7   1   3       73.30       64.48     14.36 o 
  -6   1   3      203.34      179.61     11.16 o 
  -5   1   3      736.85      894.87     46.39 o 
  -4   1   3     4089.12     4754.10    126.57 o 
  -3   1   3     6482.63     7514.19    199.34 o 
  -2   1   3     6300.36     6433.21    163.59 o 
  -1   1   3      571.09      531.09     17.25 o 
   0   1   3     7673.28     7443.72    214.35 o 
   1   1   3      987.55      808.74     25.48 o 
   2   1   3      209.40      235.31     10.40 o 
   3   1   3      126.68      135.27      9.74 o 
   4   1   3      317.27      316.57     23.05 o 
   5   1   3      339.96      341.95     18.18 o 
   6   1   3      173.68      170.48     13.26 o 
   7   1   3      118.89      121.39     16.11 o 
   8   1   3       44.75       34.98     25.28 o 
   9   1   3        3.00       -7.06     17.30 o 
  10   1   3        8.54        1.50     16.62 o 
 -11   2   3        0.08       -5.00     36.00 o 
 -10   2   3       14.93       16.88     24.20 o 
  -9   2   3      167.53      171.89     36.02 o 
  -8   2   3      109.92      110.45     15.62 o 
  -7   2   3       25.41       60.08     14.62 o 
  -6   2   3      747.30      766.56     25.95 o 
  -5   2   3     1104.39     1018.83     31.05 o 
  -4   2   3      108.06      103.32      8.57 o 
  -3   2   3     1409.15     1421.73     36.72 o 
  -2   2   3     1810.02     1676.49     43.20 o 
  -1   2   3    16547.02    18104.43    470.89 o 
   0   2   3     1644.44     1242.36     37.66 o 
   1   2   3     7225.25     7421.41    214.26 o 
   2   2   3      343.92      320.41     13.25 o 
   3   2   3      313.58      308.64     12.87 o 
   4   2   3      514.24      584.81     25.09 o 
   5   2   3      149.47      152.67     12.82 o 
   6   2   3       42.68       34.73     11.10 o 
   7   2   3       23.70       43.71     17.25 o 
   8   2   3      102.30      146.29     36.11 o 
   9   2   3       24.50        3.81     27.38 o 
  10   2   3       41.41       61.31     25.37 o 
 -11   3   3        7.71       29.73     37.71 o 
 -10   3   3       93.94      100.52     22.36 o 
  -9   3   3      318.29      272.34     20.27 o 
  -8   3   3      230.46      249.80     15.94 o 
  -7   3   3      303.55      323.57     18.55 o 
  -6   3   3      116.17       97.19     10.25 o 
  -5   3   3       78.95       79.15      8.92 o 
  -4   3   3      961.34      990.29     46.56 o 
  -3   3   3        0.77        1.05      8.36 o 
  -2   3   3     2000.09     2085.59     69.15 o 
  -1   3   3     2713.10     2435.16     64.70 o 
   0   3   3     8410.35     8506.91    249.55 o 
   1   3   3      852.62      803.08     26.55 o 
   2   3   3     1507.25     1289.54     45.85 o 
   3   3   3      211.40      223.51     24.12 o 
   4   3   3      153.95      156.04     17.70 o 
   5   3   3      118.27      105.89     12.33 o 
   6   3   3       65.58       69.15     16.30 o 
   7   3   3       46.09       38.85     13.10 o 
   8   3   3       65.15       76.11     15.82 o 
   9   3   3       24.28       51.75     16.31 o 
  10   3   3       28.64       44.92     25.97 o 
 -11   4   3       20.46       33.83     20.42 o 
 -10   4   3       58.52       65.71     31.61 o 
  -9   4   3      447.07      448.02     25.26 o 
  -8   4   3      576.45      591.03     36.25 o 
  -7   4   3     1395.06     1377.62     47.16 o 
  -6   4   3      103.76       97.13      8.46 o 
  -5   4   3      477.74      474.48     14.94 o 
  -4   4   3      166.72      165.00      9.26 o 
  -3   4   3     2861.24     2878.51     70.67 o 
  -2   4   3     1566.26     1658.43     42.41 o 
  -1   4   3      984.81      960.34     28.00 o 
   0   4   3       32.57       17.63      7.04 o 
   1   4   3       13.83       12.97      6.28 o 
   2   4   3      266.23      270.59     12.92 o 
   3   4   3      256.68      273.91     16.61 o 
   4   4   3      101.82      102.43     10.16 o 
   5   4   3        2.37       18.68     11.81 o 
   6   4   3       21.92       23.99     13.08 o 
   7   4   3      108.67      108.82     14.18 o 
   8   4   3      164.27      180.38     23.05 o 
   9   4   3      121.00      113.07     18.44 o 
  10   4   3       50.19       40.64     27.61 o 
 -10   5   3       27.50       60.63     29.23 o 
  -9   5   3       28.89       47.11     17.85 o 
  -8   5   3       19.49       26.96     15.14 o 
  -7   5   3      634.67      665.88     24.58 o 
  -6   5   3       18.43       37.73     10.35 o 
  -5   5   3      785.11      867.65     27.83 o 
  -4   5   3     1576.34     1592.89     60.76 o 
  -3   5   3     3156.74     3512.01     85.09 o 
  -2   5   3     1927.37     2073.03     85.08 o 
  -1   5   3     1175.19     1182.89     34.02 o 
   0   5   3      214.56      283.92     14.46 o 
   1   5   3      740.33      679.23     19.41 o 
   2   5   3      289.41      288.32     12.61 o 
   3   5   3       87.36       95.05      8.57 o 
   4   5   3      281.76      235.17     12.53 o 
   5   5   3        9.42        6.16     11.60 o 
   6   5   3      153.50      118.69     16.19 o 
   7   5   3       41.91       57.09     14.38 o 
   8   5   3        8.56      -10.70     14.53 o 
   9   5   3       22.94       33.15     18.97 o 
  10   5   3        5.18       21.94     28.31 o 
 -10   6   3       10.55       21.28     23.55 o 
  -9   6   3       37.48       62.94     19.63 o 
  -8   6   3       39.33       43.39     12.17 o 
  -7   6   3      214.66      213.94     14.27 o 
  -6   6   3      334.05      360.03     15.93 o 
  -5   6   3      194.45      200.22     13.14 o 
  -4   6   3      660.89      718.81     24.34 o 
  -3   6   3      747.95      684.31     26.23 o 
  -2   6   3      115.02      139.86      9.61 o 
  -1   6   3      354.48      355.81     19.69 o 
   0   6   3       95.30      126.01      9.60 o 
   1   6   3      524.25      481.23     15.38 o 
   2   6   3      103.44      115.73      9.36 o 
   3   6   3      163.00      167.70     10.22 o 
   4   6   3      140.01      134.13     11.67 o 
   5   6   3      124.17      129.53     14.74 o 
   6   6   3      399.44      388.86     36.72 o 
   7   6   3       86.98      104.98     16.25 o 
   8   6   3      197.17      185.02     48.75 o 
   9   6   3      113.14      127.02     24.26 o 
  10   6   3       61.55       51.22     19.86 o 
 -10   7   3       19.41      -27.56     27.56 o 
  -9   7   3       20.49       37.56     19.94 o 
  -8   7   3       40.04       43.83     13.30 o 
  -7   7   3      220.18      232.51     15.20 o 
  -6   7   3      169.66      197.86     16.33 o 
  -5   7   3      118.02      114.30     10.10 o 
  -4   7   3       52.73       65.33      9.92 o 
  -3   7   3      387.79      369.14     14.62 o 
  -2   7   3      638.69      645.06     20.55 o 
  -1   7   3      257.23      245.32     22.13 o 
   0   7   3      460.96      477.49     15.46 o 
   1   7   3       34.81       38.34      7.79 o 
   2   7   3      159.37      155.37     10.34 o 
   3   7   3      101.09      107.28     10.09 o 
   4   7   3      437.10      432.58     21.18 o 
   5   7   3        2.92       -3.34     12.14 o 
   6   7   3       25.91       38.92     15.51 o 
   7   7   3        6.54        8.39     25.71 o 
   8   7   3        2.17      -14.49     17.59 o 
   9   7   3       59.95       44.17     23.28 o 
  -9   8   3       34.95       37.78     20.98 o 
  -8   8   3        4.85       -0.82     17.49 o 
  -7   8   3       82.81      141.32     16.86 o 
  -6   8   3       53.72       70.23     15.00 o 
  -5   8   3      195.52      188.00     12.65 o 
  -4   8   3      110.27      108.71     11.60 o 
  -3   8   3      120.45      123.80      9.95 o 
  -2   8   3      192.79      206.24     11.06 o 
  -1   8   3      194.73      214.63     11.10 o 
   0   8   3        1.71       -1.12      7.98 o 
   1   8   3      297.74      319.14     14.40 o 
   2   8   3      150.61      132.85     11.21 o 
   3   8   3      307.06      300.77     13.23 o 
   4   8   3      122.80      125.79     13.25 o 
   5   8   3       37.20       42.11     16.68 o 
   6   8   3      121.29      131.80     24.32 o 
   7   8   3      160.50      178.06     29.19 o 
   8   8   3        8.45      -11.76     18.08 o 
   9   8   3        8.93       -8.63     18.74 o 
  -9   9   3        6.17      -18.22     19.72 o 
  -8   9   3      115.14      143.09     21.67 o 
  -7   9   3        3.40        0.32     18.41 o 
  -6   9   3      140.55      110.94     17.13 o 
  -5   9   3        7.52       -2.09     12.41 o 
  -4   9   3      115.47       97.72     12.34 o 
  -3   9   3        9.95       20.58     10.09 o 
  -2   9   3       33.24       23.08     12.11 o 
  -1   9   3       90.48       92.39     10.14 o 
   0   9   3       90.45       81.56     11.36 o 
   1   9   3      207.94      203.49     13.14 o 
   2   9   3       63.64       57.70     10.80 o 
   3   9   3      198.93      201.06     25.84 o 
   4   9   3        6.77        8.86     11.40 o 
   5   9   3      294.81      273.57     39.38 o 
   6   9   3       18.99      -11.23     17.16 o 
   7   9   3       13.03       42.67     32.55 o 
   8   9   3       18.47       38.38     19.65 o 
  -8  10   3        1.21        9.63     20.92 o 
  -7  10   3       22.69       28.56     20.34 o 
  -6  10   3      152.00      158.64     23.14 o 
  -5  10   3       44.95       26.01     15.64 o 
  -4  10   3       43.45       39.79     13.76 o 
  -3  10   3      188.34      140.73     15.37 o 
  -2  10   3       64.89       58.78     12.10 o 
  -1  10   3      307.60      319.91     16.31 o 
   0  10   3      169.80      156.39     13.42 o 
   1  10   3      372.28      345.75     16.78 o 
   2  10   3      591.99      584.91     30.22 o 
   3  10   3       62.66       64.07     13.98 o 
   4  10   3      121.79      120.12     15.18 o 
   5  10   3      180.40      166.26     19.81 o 
   6  10   3       18.35        5.97     18.29 o 
   7  10   3       16.27      -19.08     19.08 o 
   8  10   3       21.94        5.13     20.69 o 
  -8  11   3        3.05       26.48     52.16 o 
  -7  11   3       40.25       65.17     22.14 o 
  -6  11   3       37.85       41.47     21.06 o 
  -5  11   3       13.48       43.08     22.38 o 
  -4  11   3       58.07       72.48     15.29 o 
  -3  11   3        4.72        6.17     14.28 o 
  -2  11   3      229.75      237.09     17.79 o 
  -1  11   3       79.12       76.48     17.59 o 
   0  11   3      134.54      122.41     13.74 o 
   1  11   3        3.53      -12.06     12.26 o 
   2  11   3       14.06       11.67     12.14 o 
   3  11   3       64.43       77.73     15.41 o 
   4  11   3       45.61       36.49     15.04 o 
   5  11   3       43.67       13.83     23.98 o 
   6  11   3        0.84      -21.36     21.36 o 
   7  11   3        6.69        5.52     22.99 o 
  -7  12   3        0.65        9.35     23.27 o 
  -6  12   3        3.72       -3.10     22.07 o 
  -5  12   3       24.46       41.22     21.63 o 
  -4  12   3       18.74      -14.46     18.42 o 
  -3  12   3       42.13       45.02     15.64 o 
  -2  12   3       12.64       -2.70     15.16 o 
  -1  12   3       29.39       30.48     13.73 o 
   0  12   3       43.48       65.63     14.09 o 
   1  12   3       55.84       63.73     13.88 o 
   2  12   3        3.51       17.56     15.25 o 
   3  12   3       80.32       87.46     21.02 o 
   4  12   3       24.38        3.77     18.34 o 
   5  12   3       11.16       24.22     22.44 o 
   6  12   3        8.52        4.99     23.95 o 
  -6  13   3        2.38        1.61     55.37 o 
  -5  13   3        5.31      -16.51     22.09 o 
  -4  13   3        0.70       16.21     18.74 o 
  -3  13   3        5.96       12.93     16.41 o 
  -2  13   3       41.63       59.13     17.16 o 
  -1  13   3       30.26       19.76     16.28 o 
   0  13   3       57.12       70.39     18.78 o 
   1  13   3       10.21        6.70     16.56 o 
   2  13   3       93.49       97.86     18.86 o 
   3  13   3       26.64       21.10     17.02 o 
   4  13   3        6.12       19.11     23.14 o 
   5  13   3       14.90      -21.08     23.70 o 
  -4  14   3       23.58        9.53     24.17 o 
  -3  14   3       38.23       27.90     18.09 o 
  -2  14   3       90.72       94.87     18.57 o 
  -1  14   3       20.01      -10.05     16.92 o 
   0  14   3        0.25        6.82     15.14 o 
   1  14   3        6.15       40.46     18.42 o 
   2  14   3        7.11        8.09     17.85 o 
   3  14   3        0.17       -5.86     17.86 o 
   4  14   3        3.67      -26.48     50.56 o 
  -2  15   3        3.07      -14.27     33.12 o 
  -1  15   3        1.78       -8.61     21.93 o 
   0  15   3       30.48       52.36     22.56 o 
   1  15   3        4.87      -12.85     23.75 o 
 -11   0   4       10.83      -36.11     50.56 o 
 -10   0   4       18.20       32.84     26.87 o 
  -9   0   4      100.71      145.46     39.72 o 
  -8   0   4       11.25       34.32     22.56 o 
  -7   0   4      187.39      173.71     23.01 o 
  -6   0   4      398.74      561.99     35.06 o 
  -5   0   4      205.48      237.78     25.68 o 
  -4   0   4        7.11       -6.14     14.85 o 
  -3   0   4       23.03       17.79      9.49 o 
  -2   0   4      360.97      307.73     13.74 o 
  -1   0   4     1062.38      872.65     38.02 o 
   0   0   4     2233.66     2141.75     89.09 o 
   1   0   4        6.14       24.03     12.44 o 
   2   0   4      117.80      122.14     11.88 o 
   3   0   4      227.39      196.48     14.15 o 
   4   0   4      928.76     1084.80     48.22 o 
   5   0   4      342.65      343.84     20.71 o 
   6   0   4      114.42      120.26     17.25 o 
   7   0   4        3.22      -12.84     20.87 o 
   8   0   4       62.81       59.39     25.68 o 
   9   0   4       58.92       51.36     26.48 o 
  10   0   4        4.47       -3.21     27.29 o 
 -11   1   4       53.59       24.35     37.44 o 
 -10   1   4        2.21       -7.96     18.52 o 
  -9   1   4        0.49        3.21     21.20 o 
  -8   1   4       30.99        7.46     16.56 o 
  -7   1   4      198.84      231.18     17.46 o 
  -6   1   4      338.27      419.28     20.48 o 
  -5   1   4     1046.56     1151.03     34.21 o 
  -4   1   4      207.56      218.20     10.57 o 
  -3   1   4      226.69      209.99      7.36 o 
  -2   1   4      997.66      968.18     47.23 o 
  -1   1   4      369.55      341.46     14.25 o 
   0   1   4       78.02       66.86      6.92 o 
   1   1   4      572.43      461.79     22.70 o 
   2   1   4     1387.86     1312.04     40.02 o 
   3   1   4       34.25       44.43      7.65 o 
   4   1   4      598.78      605.47     21.23 o 
   5   1   4      105.06       88.85     11.06 o 
   6   1   4       72.00       82.60     19.66 o 
   7   1   4       42.45       29.87     15.20 o 
   8   1   4        1.39       -2.96     16.43 o 
   9   1   4       32.06       -3.38     18.70 o 
  10   1   4        0.26       15.14     17.60 o 
 -11   2   4        9.29        1.62     37.09 o 
 -10   2   4       58.83       43.83     19.23 o 
  -9   2   4      105.50      108.46     18.59 o 
  -8   2   4       46.65       48.25     11.94 o 
  -7   2   4      124.05      121.41     12.22 o 
  -6   2   4      142.26      165.41     18.31 o 
  -5   2   4       89.76       80.33      9.61 o 
  -4   2   4     1948.93     1917.80     53.60 o 
  -3   2   4      728.84      776.15     20.75 o 
  -2   2   4     3309.56     3272.25     84.95 o 
  -1   2   4     9949.70     9314.41    268.08 o 
   0   2   4       49.83       54.36      7.72 o 
   1   2   4     3841.76     3113.66     91.08 o 
   2   2   4      324.20      273.62     12.01 o 
   3   2   4      324.80      295.73     12.90 o 
   4   2   4      135.27      151.88     10.03 o 
   5   2   4      385.56      366.96     23.88 o 
   6   2   4      151.89      157.52     16.02 o 
   7   2   4       14.76        5.23     15.20 o 
   8   2   4       40.03       31.90     16.97 o 
   9   2   4       10.15       12.04     18.28 o 
  10   2   4        7.91       -3.47     18.41 o 
 -11   3   4       51.29        8.28     37.58 o 
 -10   3   4       46.05       84.42     25.68 o 
  -9   3   4       59.34       70.89     17.95 o 
  -8   3   4      117.09      107.24     13.55 o 
  -7   3   4      225.29      228.26     14.58 o 
  -6   3   4      929.57     1055.66     35.84 o 
  -5   3   4      148.04      155.83     10.07 o 
  -4   3   4     3085.19     3196.62     78.25 o 
  -3   3   4     1217.24     1172.43     54.85 o 
  -2   3   4     2066.69     2043.81     68.23 o 
  -1   3   4      547.78      536.35     17.90 o 
   0   3   4     1577.86     1280.22     39.61 o 
   1   3   4     1161.39     1209.32     37.71 o 
   2   3   4     1030.33      840.69     30.81 o 
   3   3   4      245.82      242.56     12.16 o 
   4   3   4       37.16       48.88     16.91 o 
   5   3   4      357.87      334.78     18.46 o 
   6   3   4       54.52       46.62     13.83 o 
   7   3   4      202.47      170.50     20.15 o 
   8   3   4      141.82      140.92     27.29 o 
   9   3   4        9.10       14.72     16.51 o 
  10   3   4        0.30      -18.05     18.05 o 
 -11   4   4       42.78       52.30     38.84 o 
 -10   4   4       49.26       44.65     17.93 o 
  -9   4   4      143.23      169.90     18.65 o 
  -8   4   4       37.15       37.50     15.71 o 
  -7   4   4      286.00      308.43     16.33 o 
  -6   4   4       10.56        8.89      9.42 o 
  -5   4   4      124.44      121.32      9.60 o 
  -4   4   4      165.96      167.47      9.64 o 
  -3   4   4     1666.29     1614.88     94.09 o 
  -2   4   4      308.85      317.18     20.96 o 
  -1   4   4     4410.57     4192.29    110.26 o 
   0   4   4      142.78      165.92     11.09 o 
   1   4   4      378.67      390.64     16.13 o 
   2   4   4        8.54       15.22      9.85 o 
   3   4   4      263.89      253.12     19.18 o 
   4   4   4      515.65      557.82     21.83 o 
   5   4   4       53.14       63.28     27.21 o 
   6   4   4       26.90        4.53     18.23 o 
   7   4   4        9.19        4.74     24.76 o 
   8   4   4       93.73       94.94     17.50 o 
   9   4   4       43.21       59.48     29.67 o 
  10   4   4       19.60       36.11     19.07 o 
 -10   5   4       69.87       75.80     19.70 o 
  -9   5   4       14.63       35.58     17.64 o 
  -8   5   4       56.15       86.94     17.10 o 
  -7   5   4      594.24      651.05     26.04 o 
  -6   5   4      123.73      113.53     11.01 o 
  -5   5   4      426.49      430.07     15.83 o 
  -4   5   4      235.06      227.73     11.37 o 
  -3   5   4      731.36      798.93     44.20 o 
  -2   5   4     2561.09     2605.47     70.11 o 
  -1   5   4      795.48      798.67     24.76 o 
   0   5   4      460.96      440.96     16.01 o 
   1   5   4     1189.45     1076.02     31.01 o 
   2   5   4      203.95      212.74     12.58 o 
   3   5   4       94.54      130.67     17.37 o 
   4   5   4      257.00      270.51     14.70 o 
   5   5   4       13.81        9.15     13.37 o 
   6   5   4        7.22       -4.99     13.24 o 
   7   5   4       49.05       63.44     16.91 o 
   8   5   4      120.53      108.13     16.58 o 
   9   5   4        4.90      -17.60     17.60 o 
  10   5   4       14.55       24.11     19.62 o 
 -10   6   4       90.94      124.43     25.38 o 
  -9   6   4       26.90       34.60     18.40 o 
  -8   6   4      147.91      139.81     17.08 o 
  -7   6   4      113.60      106.95     12.59 o 
  -6   6   4      529.48      538.34     21.26 o 
  -5   6   4      146.16      147.87     11.18 o 
  -4   6   4      369.02      406.67     15.37 o 
  -3   6   4      290.83      280.57     12.25 o 
  -2   6   4        7.92       -0.29      8.66 o 
  -1   6   4      881.17      854.57     26.42 o 
   0   6   4      596.24      558.93     30.78 o 
   1   6   4      297.23      324.30     15.73 o 
   2   6   4      494.78      498.12     18.63 o 
   3   6   4       79.48       72.85     10.57 o 
   4   6   4       19.18       30.64     10.20 o 
   5   6   4       29.77       20.10     13.40 o 
   6   6   4      146.47      134.88     16.14 o 
   7   6   4      178.45      174.28     32.12 o 
   8   6   4       22.50       -2.06     16.35 o 
   9   6   4       16.91       17.32     19.59 o 
 -10   7   4       33.18       38.52     32.90 o 
  -9   7   4       23.79       36.50     21.41 o 
  -8   7   4        6.89        7.04     13.44 o 
  -7   7   4       29.86       18.02     12.85 o 
  -6   7   4      182.42      187.01     14.35 o 
  -5   7   4      402.58      396.61     16.36 o 
  -4   7   4      153.64      144.55     10.93 o 
  -3   7   4      258.68      255.91     12.37 o 
  -2   7   4      112.14      101.77      9.71 o 
  -1   7   4      312.83      322.92     15.68 o 
   0   7   4      116.41      111.80     10.02 o 
   1   7   4      354.37      372.85     18.91 o 
   2   7   4      521.85      526.23     31.55 o 
   3   7   4       40.89       46.66      9.42 o 
   4   7   4      486.85      489.13     42.51 o 
   5   7   4       21.04       50.53     14.61 o 
   6   7   4      236.80      186.54     34.63 o 
   7   7   4      122.76      154.59     25.95 o 
   8   7   4       85.58       96.97     23.48 o 
   9   7   4       16.46        4.13     18.61 o 
  -9   8   4       46.90       56.72     24.53 o 
  -8   8   4      101.62      107.94     19.81 o 
  -7   8   4        4.93      -12.74     14.48 o 
  -6   8   4      105.19      137.50     16.80 o 
  -5   8   4      154.43      159.01     13.69 o 
  -4   8   4       29.95       24.06     11.75 o 
  -3   8   4       22.84       25.34      9.57 o 
  -2   8   4      320.98      349.63     14.68 o 
  -1   8   4      123.86      113.41     10.19 o 
   0   8   4       84.12      103.96      9.32 o 
   1   8   4      421.53      460.56     28.35 o 
   2   8   4       40.47       42.50      9.57 o 
   3   8   4       45.84       58.07     10.48 o 
   4   8   4       97.56      112.38     14.07 o 
   5   8   4       28.89       18.16     15.46 o 
   6   8   4      158.83      191.77     50.50 o 
   7   8   4       10.85        3.87     17.42 o 
   8   8   4       42.61       16.51     18.57 o 
   9   8   4        5.65        4.22     19.86 o 
  -9   9   4        3.98        1.63     19.35 o 
  -8   9   4       42.79       37.56     26.41 o 
  -7   9   4       49.55       55.37     16.57 o 
  -6   9   4       36.37        2.49     15.87 o 
  -5   9   4       72.87       73.53     17.61 o 
  -4   9   4       32.58       18.45     11.18 o 
  -3   9   4      120.06      112.64     11.97 o 
  -2   9   4       52.85       59.63      9.87 o 
  -1   9   4        1.50       -9.04      9.04 o 
   0   9   4       13.43       13.33      9.01 o 
   1   9   4       82.97       92.89     11.79 o 
   2   9   4      396.27      377.99     16.57 o 
   3   9   4       31.82       32.88     10.19 o 
   4   9   4      212.07      237.98     21.41 o 
   5   9   4       16.00       17.02     16.24 o 
   6   9   4        5.90        9.26     18.76 o 
   7   9   4       30.30        0.24     21.08 o 
   8   9   4        8.35      -19.54     19.54 o 
  -8  10   4       46.21       33.41     36.39 o 
  -7  10   4       47.66       39.57     31.53 o 
  -6  10   4      126.28      150.74     24.87 o 
  -5  10   4       39.51       41.84     14.92 o 
  -4  10   4       15.85        4.18     12.05 o 
  -3  10   4        0.78       -3.00     11.46 o 
  -2  10   4       67.96       64.50     10.84 o 
  -1  10   4       37.20       19.39     11.61 o 
   0  10   4       88.44       74.86     12.36 o 
   1  10   4        3.18       -3.94     11.52 o 
   2  10   4       29.91       30.69     17.74 o 
   3  10   4       61.36       39.06     13.79 o 
   4  10   4       92.66       80.40     14.71 o 
   5  10   4        1.68      -16.01     17.32 o 
   6  10   4        6.21      -20.01     20.01 o 
   7  10   4        5.37       13.06     20.15 o 
   8  10   4        1.13       40.93     49.76 o 
  -8  11   4       48.30       14.45     52.97 o 
  -7  11   4       12.38       -2.48     20.56 o 
  -6  11   4        0.78        0.46     19.79 o 
  -5  11   4      126.13      103.02     18.27 o 
  -4  11   4       26.33       18.66     14.67 o 
  -3  11   4       93.87       89.06     15.39 o 
  -2  11   4       39.13       29.43     14.74 o 
  -1  11   4      136.48      144.19     14.25 o 
   0  11   4      144.09      152.70     14.45 o 
   1  11   4      310.92      301.02     19.09 o 
   2  11   4       53.78       57.64     12.90 o 
   3  11   4      403.50      386.92     23.61 o 
   4  11   4       21.70       24.41     17.39 o 
   5  11   4       12.59      -16.46     20.90 o 
   6  11   4        3.52       14.34     22.49 o 
   7  11   4        1.89       14.30     22.82 o 
  -7  12   4       13.98       41.67     28.91 o 
  -6  12   4       10.05       16.45     21.71 o 
  -5  12   4        0.91       36.94     21.70 o 
  -4  12   4        2.34       -1.92     17.54 o 
  -3  12   4        9.64       29.04     15.90 o 
  -2  12   4        2.44        9.02     15.47 o 
  -1  12   4       87.23       69.70     14.36 o 
   0  12   4       31.70       13.08     13.52 o 
   1  12   4       47.79       26.25     19.29 o 
   2  12   4       49.34       59.62     16.27 o 
   3  12   4        4.25       22.78     15.71 o 
   4  12   4        7.41       10.27     18.78 o 
   5  12   4       20.87       -8.21     22.91 o 
   6  12   4       13.07      -23.95     23.95 o 
  -6  13   4        4.44       26.48     52.97 o 
  -5  13   4       40.65       21.38     53.03 o 
  -4  13   4       20.21       44.84     22.01 o 
  -3  13   4       31.40       30.47     17.15 o 
  -2  13   4       26.18       25.84     16.86 o 
  -1  13   4       23.66       12.67     16.51 o 
   0  13   4        4.20       22.26     14.58 o 
   1  13   4       11.62       -7.91     16.37 o 
   2  13   4       60.31       48.41     17.13 o 
   3  13   4       21.81       20.41     16.92 o 
   4  13   4       44.83       59.80     24.01 o 
   5  13   4        0.25       41.42     25.34 o 
  -4  14   4       31.69       25.83     21.00 o 
  -3  14   4        7.77       21.19     17.92 o 
  -2  14   4       37.77       60.87     19.81 o 
  -1  14   4        7.63       10.57     17.62 o 
   0  14   4        1.99      -11.35     15.35 o 
   1  14   4       36.13       57.77     18.49 o 
   2  14   4       23.89       20.73     19.41 o 
   3  14   4       14.13      -13.39     20.43 o 
  -1  15   4       11.77       31.59     26.11 o 
   0  15   4       41.31       17.89     22.09 o 
   1  15   4        4.03       59.60     33.25 o 
 -11   0   5       13.03      -13.70     29.10 o 
 -10   0   5       80.22      139.02     29.84 o 
  -9   0   5       27.26       28.46     25.23 o 
  -8   0   5      193.70      163.28     25.68 o 
  -7   0   5      380.42      437.73     32.01 o 
  -6   0   5       18.53       13.69     17.50 o 
  -5   0   5      249.50      252.16     23.27 o 
  -4   0   5       20.27       12.92      7.59 o 
  -3   0   5       10.16       11.80      7.64 o 
  -2   0   5     3506.96     3876.87    158.89 o 
  -1   0   5      529.76      426.87     23.27 o 
   0   0   5      455.21      442.92     29.29 o 
   1   0   5        5.40       25.85     10.74 o 
   2   0   5      720.60      766.38     35.74 o 
   3   0   5      388.18      343.95     20.43 o 
   4   0   5       25.64       25.31     11.54 o 
   5   0   5      167.90      155.69     22.47 o 
   6   0   5       32.30       14.45     20.06 o 
   7   0   5       50.13       97.10     24.88 o 
   8   0   5        0.42       38.52     25.68 o 
   9   0   5      133.44      137.23     31.30 o 
  10   0   5        5.59      -28.09     28.09 o 
 -11   1   5       81.26       64.92     21.61 o 
 -10   1   5        6.70       -4.42     23.40 o 
  -9   1   5      157.92      195.11     21.89 o 
  -8   1   5       47.73       63.75     16.36 o 
  -7   1   5      309.85      350.74     20.35 o 
  -6   1   5      204.49      214.51     26.64 o 
  -5   1   5      102.50      127.13     12.09 o 
  -4   1   5      363.07      416.91     15.37 o 
  -3   1   5      631.23      630.84     18.22 o 
  -2   1   5     1339.70     1223.70     32.90 o 
  -1   1   5        5.60        0.97      7.07 o 
   0   1   5      755.83      683.27     24.19 o 
   1   1   5     1822.76     1489.89     45.12 o 
   2   1   5       21.68       24.74      7.82 o 
   3   1   5     1799.47     1849.75     55.56 o 
   4   1   5      227.32      228.50     11.81 o 
   5   1   5      432.62      458.72     27.22 o 
   6   1   5      166.53      162.69     19.35 o 
   7   1   5      102.61      110.93     17.81 o 
   8   1   5        3.50        2.43     17.48 o 
   9   1   5       66.69       55.34     20.14 o 
  10   1   5        5.50      -19.42     20.40 o 
 -11   2   5       16.40       -8.56     26.62 o 
 -10   2   5        8.00      -10.69     26.29 o 
  -9   2   5      141.92      139.45     19.41 o 
  -8   2   5       52.42       49.99     21.03 o 
  -7   2   5       32.69       22.14     10.67 o 
  -6   2   5      117.02      143.72     11.49 o 
  -5   2   5      269.72      278.23     19.16 o 
  -4   2   5      482.80      465.87     15.79 o 
  -3   2   5      314.77      287.73     10.90 o 
  -2   2   5     1461.85     1381.02     41.63 o 
  -1   2   5     1843.56     1543.14     80.73 o 
   0   2   5      329.49      242.86     18.19 o 
   1   2   5      926.72      835.27     66.26 o 
   2   2   5      391.80      362.47     15.00 o 
   3   2   5      303.31      261.32     12.59 o 
   4   2   5      177.82      226.10     15.23 o 
   5   2   5        4.23       17.00      9.59 o 
   6   2   5       10.05       -2.22     12.12 o 
   7   2   5       91.94      100.89     17.71 o 
   8   2   5        9.66       33.78     17.35 o 
   9   2   5       16.04      -15.52     19.42 o 
  10   2   5       10.46        6.71     19.44 o 
 -11   3   5       35.59        6.85     27.17 o 
 -10   3   5       38.94       -0.01     24.22 o 
  -9   3   5      276.94      268.64     19.87 o 
  -8   3   5      340.87      362.06     18.49 o 
  -7   3   5      252.61      299.83     16.01 o 
  -6   3   5      288.85      287.04     14.69 o 
  -5   3   5       13.81        7.16      7.78 o 
  -4   3   5      775.13      790.32     24.20 o 
  -3   3   5      493.11      457.02     15.66 o 
  -2   3   5     1652.91     1422.55     43.42 o 
  -1   3   5      300.65      320.31     13.60 o 
   0   3   5     1247.44     1230.76     57.68 o 
   1   3   5      883.81      776.74     26.08 o 
   2   3   5     2224.28     2118.01     63.43 o 
   3   3   5      120.00      105.40      9.64 o 
   4   3   5      106.17      127.86     10.43 o 
   5   3   5        9.86        4.32     11.99 o 
   6   3   5      162.15      157.51     22.75 o 
   7   3   5       17.76       -5.68     13.79 o 
   8   3   5       89.94       69.82     18.70 o 
   9   3   5       20.88       61.66     20.06 o 
  10   3   5        2.35       11.07     19.03 o 
 -11   4   5        4.15      -27.24     27.24 o 
 -10   4   5       63.85       79.80     17.94 o 
  -9   4   5      376.74      437.70     24.77 o 
  -8   4   5      283.72      278.47     20.28 o 
  -7   4   5      583.72      610.47     26.14 o 
  -6   4   5      159.62      185.09     14.42 o 
  -5   4   5      325.04      355.75     15.04 o 
  -4   4   5      286.17      293.45     13.53 o 
  -3   4   5     2342.43     2081.50     56.68 o 
  -2   4   5     1315.29     1331.24     37.45 o 
  -1   4   5      483.61      413.78     17.03 o 
   0   4   5      163.31      144.31     10.78 o 
   1   4   5      581.65      596.72     22.26 o 
   2   4   5      947.35      956.39     36.28 o 
   3   4   5       27.59       36.20     16.63 o 
   4   4   5      115.85      125.27     19.69 o 
   5   4   5       63.31       82.84     23.98 o 
   6   4   5      119.25      106.20     15.48 o 
   7   4   5       49.33       51.90     15.57 o 
   8   4   5       95.48      143.02     69.82 o 
   9   4   5       13.48       34.36     18.41 o 
  10   4   5       64.50       90.88     20.59 o 
 -10   5   5       36.60       17.26     18.71 o 
  -9   5   5       19.32        0.71     17.20 o 
  -8   5   5      112.79      141.67     18.26 o 
  -7   5   5       12.74       14.22     15.06 o 
  -6   5   5      649.97      608.54     19.93 o 
  -5   5   5      616.76      637.15     20.54 o 
  -4   5   5      129.81      122.50     10.73 o 
  -3   5   5     2351.10     2548.85     68.82 o 
  -2   5   5      589.13      558.91     28.45 o 
  -1   5   5      947.81     1036.07     30.57 o 
   0   5   5      108.31      114.07      9.32 o 
   1   5   5      778.73      814.80     32.56 o 
   2   5   5       56.29       41.66     16.25 o 
   3   5   5      143.64      161.05     13.64 o 
   4   5   5      116.63      128.02     14.94 o 
   5   5   5       10.77       11.63     13.68 o 
   6   5   5      197.21      201.67     18.66 o 
   7   5   5       66.08       34.54     15.41 o 
   8   5   5       47.58       76.95     26.06 o 
   9   5   5       11.56        2.67     18.84 o 
  10   5   5        4.92       34.79     22.53 o 
 -10   6   5       21.43       39.77     25.25 o 
  -9   6   5       87.34       77.50     20.71 o 
  -8   6   5        9.39       32.43     18.21 o 
  -7   6   5       93.64       81.40     12.36 o 
  -6   6   5       74.31       58.47     14.38 o 
  -5   6   5      443.00      447.84     20.46 o 
  -4   6   5      125.58      149.12     14.26 o 
  -3   6   5        9.00       10.93      8.90 o 
  -2   6   5     1415.46     1404.86     40.10 o 
  -1   6   5      518.68      482.45     18.38 o 
   0   6   5      617.75      635.78     28.39 o 
   1   6   5      129.06      123.99      8.73 o 
   2   6   5      947.52     1076.01     41.38 o 
   3   6   5      118.46      130.24     14.15 o 
   4   6   5       44.51       47.91     11.54 o 
   5   6   5      191.16      177.61     16.22 o 
   6   6   5       21.71       21.02     15.57 o 
   7   6   5       47.92       42.23     16.08 o 
   8   6   5       28.38       -8.84     19.92 o 
   9   6   5       11.93        5.81     19.88 o 
 -10   7   5       29.91       40.56     40.93 o 
  -9   7   5       20.70       74.70     25.81 o 
  -8   7   5      236.51      251.54     17.06 o 
  -7   7   5      126.09      138.75     14.34 o 
  -6   7   5       92.86       77.42     19.54 o 
  -5   7   5      116.63      123.07     11.54 o 
  -4   7   5       54.30       30.62     13.04 o 
  -3   7   5      196.59      211.53     15.38 o 
  -2   7   5      387.70      417.95     16.82 o 
  -1   7   5      624.06      608.47     21.44 o 
   0   7   5       88.51      109.33     10.07 o 
   1   7   5      662.03      666.04     26.96 o 
   2   7   5       90.13       84.69     10.52 o 
   3   7   5       80.27       82.02     11.57 o 
   4   7   5       18.86       13.49     13.45 o 
   5   7   5      286.36      278.75     20.70 o 
   6   7   5      122.78       95.96     17.04 o 
   7   7   5      106.60       59.97     23.75 o 
   8   7   5       73.66       27.04     32.90 o 
   9   7   5       69.84       75.43     22.45 o 
  -9   8   5        3.82        9.93     16.92 o 
  -8   8   5        5.70        4.80     15.36 o 
  -7   8   5       41.12       35.46     15.15 o 
  -6   8   5      339.73      327.88     20.16 o 
  -5   8   5       23.92       -1.95     13.97 o 
  -4   8   5      167.86      190.90     14.60 o 
  -3   8   5       32.34       42.43      9.96 o 
  -2   8   5      124.78      137.09     10.88 o 
  -1   8   5      322.58      353.81     23.10 o 
   0   8   5       11.96       11.75      9.24 o 
   1   8   5      192.52      221.32     17.16 o 
   2   8   5      198.28      184.92     11.93 o 
   3   8   5       65.16       59.06     12.22 o 
   4   8   5       93.14       76.13     15.66 o 
   5   8   5       36.09       34.33     20.39 o 
   6   8   5       63.95       59.40     18.88 o 
   7   8   5       78.55      113.59     19.06 o 
   8   8   5        4.62      -18.60     18.60 o 
   9   8   5        2.52      -25.68     43.34 o 
  -9   9   5       39.74       31.89     19.62 o 
  -8   9   5       79.78       90.32     17.88 o 
  -7   9   5        7.53        4.80     17.95 o 
  -6   9   5        4.96        9.86     15.35 o 
  -5   9   5       14.18        2.18     12.69 o 
  -4   9   5       54.92       55.41     11.83 o 
  -3   9   5        4.79        9.36     12.05 o 
  -2   9   5      202.90      215.93     14.36 o 
  -1   9   5       90.69      112.14     11.16 o 
   0   9   5       39.15       37.74      9.33 o 
   1   9   5      285.57      300.61     13.14 o 
   2   9   5      145.85      189.04     22.83 o 
   3   9   5       54.50       46.25     10.67 o 
   4   9   5      203.34      178.58     22.35 o 
   5   9   5      134.86      123.37     18.49 o 
   6   9   5        5.21       23.28     17.98 o 
   7   9   5       13.32        4.46     18.73 o 
   8   9   5        4.11       -6.23     20.21 o 
  -8  10   5       18.18        9.96     18.39 o 
  -7  10   5       77.20       56.25     17.91 o 
  -6  10   5       30.78       17.19     16.49 o 
  -5  10   5       28.45       43.46     14.16 o 
  -4  10   5       11.85       12.47     12.21 o 
  -3  10   5      236.40      244.38     15.12 o 
  -2  10   5       30.53       37.17     12.59 o 
  -1  10   5      306.02      323.70     16.07 o 
   0  10   5       13.85       17.11     12.25 o 
   1  10   5      673.58      653.91     25.76 o 
   2  10   5       12.18       -2.51     11.62 o 
   3  10   5        6.20       24.82     13.82 o 
   4  10   5       41.37       55.05     17.16 o 
   5  10   5       41.18       35.78     18.75 o 
   6  10   5       59.21       23.44     18.97 o 
   7  10   5        7.00        7.96     20.39 o 
  -8  11   5       24.98      117.17     56.98 o 
  -7  11   5        3.38      -20.64     20.64 o 
  -6  11   5       16.71       34.47     18.14 o 
  -5  11   5       65.50       71.51     17.02 o 
  -4  11   5       23.90       36.32     13.30 o 
  -3  11   5        4.25       -3.61     12.68 o 
  -2  11   5      125.08      144.22     15.77 o 
  -1  11   5      184.69      179.80     14.90 o 
   0  11   5      157.00      177.22     14.78 o 
   1  11   5      107.20       90.86     19.26 o 
   2  11   5        5.77        2.86     12.50 o 
   3  11   5      367.24      345.30     36.49 o 
   4  11   5       12.02        6.46     17.73 o 
   5  11   5       39.32        9.53     21.95 o 
   6  11   5        3.59       18.11     25.83 o 
   7  11   5       10.00      -11.96     30.09 o 
  -7  12   5        2.57        9.50     37.32 o 
  -6  12   5        4.00      -10.30     22.26 o 
  -5  12   5       20.59        7.67     27.91 o 
  -4  12   5       29.43       44.49     18.38 o 
  -3  12   5       17.23       32.84     16.02 o 
  -2  12   5        5.02        2.55     15.27 o 
  -1  12   5       58.64       35.18     13.82 o 
   0  12   5       50.50       54.62     13.82 o 
   1  12   5       67.43       62.29     14.21 o 
   2  12   5       87.90      106.02     20.71 o 
   3  12   5       48.62       58.82     16.33 o 
   4  12   5       22.61       24.53     28.27 o 
   5  12   5        8.48      -19.70     28.65 o 
   6  12   5       35.14       65.13     24.80 o 
  -6  13   5        4.02       43.34     55.37 o 
  -5  13   5        1.26       11.49     23.02 o 
  -4  13   5       18.43        9.63     18.89 o 
  -3  13   5       25.01       13.32     16.80 o 
  -2  13   5        1.78        8.87     16.59 o 
  -1  13   5       44.56       85.95     17.52 o 
   0  13   5       10.22       -3.89     14.42 o 
   1  13   5       45.83       62.73     17.50 o 
   2  13   5       22.52       42.93     17.28 o 
   3  13   5        7.86       13.20     19.15 o 
   4  13   5       48.74       71.94     40.60 o 
   5  13   5       13.78      109.14     56.18 o 
  -4  14   5        4.22       15.55     21.04 o 
  -3  14   5       33.21       48.25     18.44 o 
  -2  14   5       24.60       31.88     19.68 o 
  -1  14   5       27.13       27.54     17.90 o 
   0  14   5       10.00        1.52     17.44 o 
   1  14   5       22.29       35.39     19.99 o 
   2  14   5        1.94       -6.13     17.89 o 
   3  14   5        6.05        3.91     20.87 o 
  -1  15   5        0.70       -9.00     31.70 o 
   0  15   5       23.69      -31.72     31.72 o 
 -11   0   6       15.35       -2.25     29.38 o 
 -10   0   6       88.86       52.58     44.14 o 
  -9   0   6       20.45       26.48     25.37 o 
  -8   0   6       10.68       48.85     30.90 o 
  -7   0   6      309.28      293.96     42.53 o 
  -6   0   6      329.64      360.81     26.99 o 
  -5   0   6       23.03       39.00     15.81 o 
  -4   0   6      681.08      714.49     34.51 o 
  -3   0   6        8.21        5.65      7.56 o 
  -2   0   6       39.70       35.71      9.65 o 
  -1   0   6      440.57      354.74     21.27 o 
   0   0   6    10215.81    10199.79    415.66 o 
   1   0   6       64.09       51.28     22.07 o 
   2   0   6     1049.27      929.93     42.84 o 
   3   0   6       40.29       14.05     11.54 o 
   4   0   6       93.94       98.70     26.88 o 
   5   0   6       40.53       20.06     19.26 o 
   6   0   6      411.06      357.11     33.71 o 
   7   0   6        2.72       -4.82     23.27 o 
   8   0   6       47.43       53.77     27.29 o 
   9   0   6       37.99       36.92     29.69 o 
  10   0   6        1.73      -29.69     29.69 o 
 -11   1   6       49.20       42.89     21.43 o 
 -10   1   6       57.04       44.81     19.78 o 
  -9   1   6       27.39       25.36     17.87 o 
  -8   1   6      307.09      351.02     22.13 o 
  -7   1   6      143.29      156.73     16.45 o 
  -6   1   6      159.63      186.02     15.79 o 
  -5   1   6      223.52      202.58     14.96 o 
  -4   1   6      146.91      153.40     11.93 o 
  -3   1   6       59.61       54.88      6.80 o 
  -2   1   6      236.92      206.57      9.80 o 
  -1   1   6      762.04      659.57     22.35 o 
   0   1   6     1948.25     1761.62     52.82 o 
   1   1   6      326.18      318.99     13.72 o 
   2   1   6      123.27      129.20      9.91 o 
   3   1   6      631.63      645.39     22.94 o 
   4   1   6      507.31      513.30     19.92 o 
   5   1   6       76.70       74.40     11.56 o 
   6   1   6      317.82      311.93     18.50 o 
   7   1   6      129.82      130.75     26.48 o 
   8   1   6      101.14      111.31     20.40 o 
   9   1   6       47.25       46.95     21.00 o 
  10   1   6       13.71        8.87     22.41 o 
 -11   2   6        2.45       -9.61     26.18 o 
 -10   2   6       26.27       10.67     19.21 o 
  -9   2   6       43.94       56.16     18.23 o 
  -8   2   6      170.19      156.69     22.59 o 
  -7   2   6      127.47      144.56     12.46 o 
  -6   2   6      422.04      411.15     18.11 o 
  -5   2   6      157.39      138.85     13.41 o 
  -4   2   6      229.59      234.34      9.18 o 
  -3   2   6       10.93       14.74      5.89 o 
  -2   2   6      150.08      152.41      9.12 o 
  -1   2   6      262.62      254.73     33.94 o 
   0   2   6     1131.71     1012.13     32.08 o 
   1   2   6      443.95      391.12     16.03 o 
   2   2   6      331.48      354.91     15.24 o 
   3   2   6      272.50      240.61     15.52 o 
   4   2   6       12.76       -4.27      8.41 o 
   5   2   6      230.37      235.07     15.71 o 
   6   2   6      132.90      140.45     14.95 o 
   7   2   6       11.64       21.50     17.48 o 
   8   2   6       23.85       16.04     30.09 o 
   9   2   6       11.80       21.07     26.48 o 
  10   2   6        7.66      -21.71     29.69 o 
 -11   3   6        0.69      -26.74     26.74 o 
 -10   3   6       15.14       10.97     25.23 o 
  -9   3   6       40.11       52.59     13.45 o 
  -8   3   6      139.17      170.63     18.27 o 
  -7   3   6       86.67       96.79     12.42 o 
  -6   3   6      241.45      291.56     25.06 o 
  -5   3   6      263.55      297.59     19.46 o 
  -4   3   6      421.57      464.89     19.28 o 
  -3   3   6      472.22      425.79     15.17 o 
  -2   3   6      356.77      382.22     15.80 o 
  -1   3   6     1225.89     1064.47     45.87 o 
   0   3   6      984.03      791.98     26.66 o 
   1   3   6      738.92      817.83     39.27 o 
   2   3   6      440.05      425.92     19.51 o 
   3   3   6      179.97      196.94     12.07 o 
   4   3   6       22.21       19.33      9.10 o 
   5   3   6      138.66      153.67     14.89 o 
   6   3   6       39.30       21.66     13.79 o 
   7   3   6       47.98       55.24     15.19 o 
   8   3   6        1.99        8.46     18.28 o 
   9   3   6        6.10       11.32     20.05 o 
  10   3   6       36.11       47.23     20.49 o 
 -11   4   6       12.18       35.05     27.55 o 
 -10   4   6       41.09       47.83     21.54 o 
  -9   4   6        6.88       10.01     16.19 o 
  -8   4   6      202.43      227.93     19.04 o 
  -7   4   6      601.54      642.47     24.37 o 
  -6   4   6       86.40      103.89     27.10 o 
  -5   4   6      204.01      219.58     16.91 o 
  -4   4   6     1171.22     1227.43     39.88 o 
  -3   4   6      142.06      167.29     17.72 o 
  -2   4   6      216.74      260.73     11.60 o 
  -1   4   6     1387.97     1279.07     40.42 o 
   0   4   6      248.25      283.19     16.45 o 
   1   4   6       28.96       18.31      9.10 o 
   2   4   6     1556.37     1523.00     47.31 o 
   3   4   6      313.97      350.60     16.08 o 
   4   4   6       67.24       73.51     11.62 o 
   5   4   6       32.60      -11.90     13.29 o 
   6   4   6       48.92       31.50     15.22 o 
   7   4   6       84.60       50.66     16.03 o 
   8   4   6       89.63       86.94     20.63 o 
   9   4   6       12.00        1.46     18.69 o 
  10   4   6       18.37       30.41     20.08 o 
 -10   5   6       50.25       55.59     20.14 o 
  -9   5   6       22.12       18.99     18.66 o 
  -8   5   6        0.32       13.12     29.25 o 
  -7   5   6       14.87       18.41     20.44 o 
  -6   5   6       16.77        6.33     11.22 o 
  -5   5   6       14.22       13.51      8.71 o 
  -4   5   6       43.36       41.09     11.21 o 
  -3   5   6     2183.45     2191.89     69.76 o 
  -2   5   6     1431.59     1401.75     39.92 o 
  -1   5   6      196.04      248.55     20.12 o 
   0   5   6     1964.86     2061.15    104.49 o 
   1   5   6      186.10      175.31     17.11 o 
   2   5   6      882.04      945.22     37.20 o 
   3   5   6      150.79      178.49     14.43 o 
   4   5   6       32.87       33.88     11.76 o 
   5   5   6       30.91       25.90     14.80 o 
   6   5   6       85.07       72.35     16.68 o 
   7   5   6        6.96      -12.16     16.47 o 
   8   5   6      199.12      188.36     19.11 o 
   9   5   6       54.37       41.33     19.81 o 
 -10   6   6       42.60       11.86     24.06 o 
  -9   6   6       28.96       33.77     22.90 o 
  -8   6   6      223.91      247.76     29.08 o 
  -7   6   6      112.39      135.15     14.47 o 
  -6   6   6      128.06      127.85     13.10 o 
  -5   6   6        6.03      -10.53     10.53 o 
  -4   6   6      309.07      328.08     17.77 o 
  -3   6   6      546.77      565.31     20.77 o 
  -2   6   6      415.44      483.21     18.23 o 
  -1   6   6      225.84      221.09     12.33 o 
   0   6   6      245.86      239.29     12.16 o 
   1   6   6       25.36       20.39      9.00 o 
   2   6   6      425.81      426.96     29.89 o 
   3   6   6       40.92       39.30     12.56 o 
   4   6   6       30.13       31.74     15.49 o 
   5   6   6       69.28      108.58     21.62 o 
   6   6   6       85.34       79.83     18.03 o 
   7   6   6      147.10      111.51     21.31 o 
   8   6   6        0.29        5.69     17.11 o 
   9   6   6       56.76       41.16     21.27 o 
 -10   7   6       33.58       65.48     26.42 o 
  -9   7   6        9.06       -5.66     23.71 o 
  -8   7   6        2.97       14.95     15.19 o 
  -7   7   6       76.47       60.61     13.40 o 
  -6   7   6       47.75       48.14     12.72 o 
  -5   7   6      551.02      530.53     19.13 o 
  -4   7   6      474.76      498.80     19.92 o 
  -3   7   6      373.68      368.62     16.45 o 
  -2   7   6       37.63       34.02      9.94 o 
  -1   7   6      535.97      540.96     20.27 o 
   0   7   6       53.48       57.50     10.30 o 
   1   7   6       38.79       40.52      7.80 o 
   2   7   6       99.64      104.01      9.60 o 
   3   7   6       31.90       51.31     12.06 o 
   4   7   6       23.46       40.24     14.03 o 
   5   7   6      258.84      259.87     23.98 o 
   6   7   6       18.06       -6.06     15.69 o 
   7   7   6       26.46       19.96     17.15 o 
   8   7   6        2.26       11.21     21.54 o 
   9   7   6        4.75       -6.75     21.61 o 
  -9   8   6       16.49        7.84     25.02 o 
  -8   8   6       33.62       47.29     16.95 o 
  -7   8   6        1.38      -15.98     15.98 o 
  -6   8   6        0.67       -6.20     14.58 o 
  -5   8   6      379.44      368.61     20.85 o 
  -4   8   6        5.63        5.37     11.91 o 
  -3   8   6       61.91       54.17     10.37 o 
  -2   8   6      277.73      324.21     17.17 o 
  -1   8   6      123.16      140.67     11.99 o 
   0   8   6       38.95       46.37     10.14 o 
   1   8   6      242.03      265.10     13.38 o 
   2   8   6      233.17      226.43     28.53 o 
   3   8   6      203.30      173.85     14.42 o 
   4   8   6      163.73      158.82     29.31 o 
   5   8   6      113.97      111.42     17.84 o 
   6   8   6       13.68       15.92     17.23 o 
   7   8   6        3.62       -1.11     17.89 o 
   8   8   6       36.83       30.67     20.01 o 
  -9   9   6        8.43       42.73     19.34 o 
  -8   9   6        0.18      -16.29     16.29 o 
  -7   9   6      148.45      143.11     27.76 o 
  -6   9   6       50.42       29.20     15.98 o 
  -5   9   6      365.18      393.40     25.76 o 
  -4   9   6       44.14       28.49     13.14 o 
  -3   9   6      181.53      194.47     14.99 o 
  -2   9   6      175.87      167.05     12.54 o 
  -1   9   6       18.70       10.77     10.99 o 
   0   9   6       44.74       54.27     15.56 o 
   1   9   6      181.05      188.87     12.06 o 
   2   9   6      270.86      271.18     16.44 o 
   3   9   6       47.80       47.03     18.22 o 
   4   9   6       35.78       16.06     15.74 o 
   5   9   6       54.22       36.72     17.44 o 
   6   9   6        4.66       -8.74     18.23 o 
   7   9   6       67.46       20.30     19.49 o 
   8   9   6       22.18       24.82     21.02 o 
  -8  10   6        1.22       20.54     18.01 o 
  -7  10   6        1.45       -7.10     17.11 o 
  -6  10   6       32.12       31.38     16.80 o 
  -5  10   6       64.09       55.90     14.30 o 
  -4  10   6       12.55        1.32     12.20 o 
  -3  10   6       92.30       89.69     13.22 o 
  -2  10   6       50.52       41.02     10.93 o 
  -1  10   6      444.14      453.70     18.70 o 
   0  10   6        8.89       20.03     10.24 o 
   1  10   6      244.91      240.42     15.30 o 
   2  10   6       49.61       48.50     12.51 o 
   3  10   6      161.56      175.71     20.37 o 
   4  10   6       54.62       21.99     17.16 o 
   5  10   6       27.71       21.58     18.29 o 
   6  10   6       35.19       13.95     19.65 o 
   7  10   6       41.95       65.82     21.30 o 
  -8  11   6       16.39       12.84     51.36 o 
  -7  11   6       67.74      105.65     20.00 o 
  -6  11   6       24.18        9.58     17.81 o 
  -5  11   6       87.96       76.94     15.75 o 
  -4  11   6       15.77       19.03     13.09 o 
  -3  11   6      160.23      167.60     14.95 o 
  -2  11   6       27.69       16.13     12.36 o 
  -1  11   6       39.75       13.23     11.19 o 
   0  11   6      226.35      233.49     16.08 o 
   1  11   6       39.78       23.25     12.87 o 
   2  11   6      137.92      152.34     16.78 o 
   3  11   6       33.17       13.05     17.57 o 
   4  11   6        6.03      -16.99     17.77 o 
   5  11   6       56.30       65.39     37.92 o 
   6  11   6       19.03       12.65     23.72 o 
  -7  12   6       28.86        0.00     54.57 o 
  -6  12   6       24.09       23.40     19.36 o 
  -5  12   6       52.97       25.73     17.98 o 
  -4  12   6       97.59      102.42     16.76 o 
  -3  12   6      120.96      132.45     15.28 o 
  -2  12   6       81.72       81.61     14.12 o 
  -1  12   6       35.11       29.40     13.84 o 
   0  12   6       28.51       16.89     15.32 o 
   1  12   6       36.68       34.98     13.94 o 
   2  12   6       51.98       64.94     18.05 o 
   3  12   6       14.58      -11.02     18.65 o 
   4  12   6        8.77       21.38     23.76 o 
   5  12   6       92.09       92.89     28.80 o 
   6  12   6       25.44        6.42     52.97 o 
  -6  13   6       12.40       46.55     54.57 o 
  -5  13   6       21.67       40.97     27.42 o 
  -4  13   6       21.14       46.61     19.59 o 
  -3  13   6        7.61       -0.31     16.82 o 
  -2  13   6        7.07       -5.11     16.59 o 
  -1  13   6        8.41       28.04     16.68 o 
   0  13   6        6.11        8.32     14.53 o 
   1  13   6       57.38       24.24     22.45 o 
   2  13   6       20.97        4.95     17.27 o 
   3  13   6        1.78      -19.58     19.58 o 
   4  13   6       25.19       12.16     24.17 o 
  -4  14   6       15.44        5.71     24.64 o 
  -3  14   6        5.91      -17.68     17.68 o 
  -2  14   6        2.53       27.26     18.22 o 
  -1  14   6        7.11        7.50     17.96 o 
   0  14   6       54.73       71.99     20.01 o 
   1  14   6        6.68      -17.57     17.57 o 
   2  14   6       22.49       43.52     18.85 o 
   3  14   6       76.00       10.38     31.62 o 
 -11   0   7        5.63      -20.12     29.65 o 
 -10   0   7      122.14      179.18     31.47 o 
  -9   0   7       15.08        6.81     25.09 o 
  -8   0   7       42.72       43.76     24.48 o 
  -7   0   7        0.67      -19.43     19.43 o 
  -6   0   7      531.22      552.34     34.73 o 
  -5   0   7      603.12      614.79     28.65 o 
  -4   0   7      740.24      912.82     40.57 o 
  -3   0   7      213.09      218.42     14.72 o 
  -2   0   7        0.22        5.14     10.49 o 
  -1   0   7     1573.94     1298.10     56.75 o 
   0   0   7     1965.19     1749.39     89.88 o 
   1   0   7       75.94       76.74     22.47 o 
   2   0   7        1.23       35.60     12.84 o 
   3   0   7       95.19       68.15     13.01 o 
   4   0   7      110.06      122.09     14.97 o 
   5   0   7        0.05        5.62     20.87 o 
   6   0   7        1.80       36.11     22.47 o 
   7   0   7      246.80      256.00     32.90 o 
   8   0   7        1.29       -9.63     25.68 o 
   9   0   7       19.90       42.53     31.30 o 
  10   0   7       10.05      -30.50     30.50 o 
 -11   1   7       18.83      -21.02     21.02 o 
 -10   1   7       65.36       55.19     20.29 o 
  -9   1   7      166.76      147.17     20.15 o 
  -8   1   7       19.83       12.66     16.22 o 
  -7   1   7       75.92       78.88     15.09 o 
  -6   1   7      138.21      150.61     11.11 o 
  -5   1   7     1339.50     1370.30     41.49 o 
  -4   1   7      207.99      196.37     11.23 o 
  -3   1   7     2354.21     2419.78     79.23 o 
  -2   1   7      158.65      151.72      9.37 o 
  -1   1   7      241.13      215.75     11.21 o 
   0   1   7     6614.83     6320.29    183.13 o 
   1   1   7     1423.72     1176.22     37.24 o 
   2   1   7      500.72      454.42     18.44 o 
   3   1   7      121.21      135.92     10.66 o 
   4   1   7      312.70      335.41     15.23 o 
   5   1   7      104.38      109.13     13.11 o 
   6   1   7       97.13       88.20     17.87 o 
   7   1   7      204.20      208.21     21.71 o 
   8   1   7        6.22       -5.03     18.70 o 
   9   1   7       75.79       83.15     22.04 o 
  10   1   7        1.88       15.96     25.28 o 
 -11   2   7       12.08      -24.38     26.27 o 
 -10   2   7       63.07       32.97     19.58 o 
  -9   2   7       51.86       27.83     18.14 o 
  -8   2   7      107.36      106.01     17.66 o 
  -7   2   7      171.40      198.97     13.71 o 
  -6   2   7       27.33       23.28     12.16 o 
  -5   2   7      209.72      205.78      9.80 o 
  -4   2   7       52.02       52.61      7.29 o 
  -3   2   7      253.54      275.46     12.23 o 
  -2   2   7     1013.31      935.54     29.78 o 
  -1   2   7      377.16      374.58     15.41 o 
   0   2   7     1893.85     1740.16     52.62 o 
   1   2   7      263.27      280.80     13.30 o 
   2   2   7       33.47       26.85      9.38 o 
   3   2   7      263.55      273.92     19.58 o 
   4   2   7       40.06       51.98     13.09 o 
   5   2   7      344.05      353.00     19.45 o 
   6   2   7       68.50       43.49     13.99 o 
   7   2   7       80.20       92.34     45.74 o 
   8   2   7       72.24       73.63     20.57 o 
   9   2   7        9.54       -2.40     23.27 o 
  10   2   7       12.23       -3.39     27.69 o 
 -11   3   7        5.71       -7.07     40.25 o 
 -10   3   7        8.27      -18.99     24.82 o 
  -9   3   7       48.54       55.13     13.62 o 
  -8   3   7      239.78      258.16     16.30 o 
  -7   3   7      149.50      163.54     14.68 o 
  -6   3   7       96.39       85.56     14.31 o 
  -5   3   7      296.35      301.31     17.94 o 
  -4   3   7        3.65        6.54     10.69 o 
  -3   3   7      268.13      256.49     11.96 o 
  -2   3   7     1320.86     1370.91     42.21 o 
  -1   3   7     1049.80     1010.38     32.50 o 
   0   3   7      892.81      858.77     28.78 o 
   1   3   7      288.01      282.29     13.73 o 
   2   3   7       82.03       78.30      9.89 o 
   3   3   7      174.81      162.89     11.66 o 
   4   3   7      137.91      163.13     12.09 o 
   5   3   7       93.69       88.51     13.86 o 
   6   3   7        6.54      -14.37     14.37 o 
   7   3   7       19.75       21.45     15.19 o 
   8   3   7        7.19       30.74     19.85 o 
   9   3   7        1.37      -12.54     20.43 o 
  10   3   7        4.55       -6.73     23.08 o 
 -11   4   7        1.90       -3.83     31.40 o 
 -10   4   7       27.09        5.83     17.91 o 
  -9   4   7       97.06      108.12     18.92 o 
  -8   4   7       34.95       22.16     15.41 o 
  -7   4   7      529.46      603.76     25.70 o 
  -6   4   7      365.04      409.15     22.84 o 
  -5   4   7       45.77       51.75     15.62 o 
  -4   4   7      444.57      404.24     20.71 o 
  -3   4   7      414.97      404.78     15.16 o 
  -2   4   7     1122.35     1100.24     39.85 o 
  -1   4   7      729.90      778.12     33.94 o 
   0   4   7      976.94      980.01     32.50 o 
   1   4   7       75.42       81.76     10.30 o 
   2   4   7      151.96      185.41     17.72 o 
   3   4   7      146.59      147.84     11.66 o 
   4   4   7      319.99      324.11     16.00 o 
   5   4   7       59.12       41.10     16.73 o 
   6   4   7       41.88       25.56     15.43 o 
   7   4   7       29.43       41.28     16.50 o 
   8   4   7       94.12       81.34     21.00 o 
   9   4   7       66.54       74.56     23.51 o 
 -10   5   7      107.68      134.87     21.54 o 
  -9   5   7        7.95       19.68     18.82 o 
  -8   5   7      287.35      280.88     23.12 o 
  -7   5   7       25.81        7.97     16.53 o 
  -6   5   7      423.31      423.54     19.69 o 
  -5   5   7       78.42       96.23     14.07 o 
  -4   5   7       12.32       11.09     11.82 o 
  -3   5   7      120.40       92.38     10.68 o 
  -2   5   7      151.38      172.50     11.99 o 
  -1   5   7      781.25      881.89     35.14 o 
   0   5   7     1120.67     1371.32     43.73 o 
   1   5   7      264.27      252.82     14.40 o 
   2   5   7      453.76      489.59     23.55 o 
   3   5   7      467.72      482.06     30.32 o 
   4   5   7      198.97      182.58     15.63 o 
   5   5   7       78.35       78.88     16.53 o 
   6   5   7      231.87      202.53     20.09 o 
   7   5   7      122.20      116.27     19.01 o 
   8   5   7      197.35      189.91     45.27 o 
   9   5   7       28.52       15.93     20.09 o 
 -10   6   7        2.14      -15.44     20.45 o 
  -9   6   7        1.38        2.85     19.78 o 
  -8   6   7       93.51       91.94     19.96 o 
  -7   6   7      327.85      323.94     23.20 o 
  -6   6   7      193.80      224.33     17.72 o 
  -5   6   7       64.34       76.85     19.07 o 
  -4   6   7       27.19       28.68     12.15 o 
  -3   6   7      164.64      191.14     12.04 o 
  -2   6   7      622.57      599.29     21.49 o 
  -1   6   7      343.34      331.16     15.80 o 
   0   6   7       64.04       69.82     10.32 o 
   1   6   7       58.18       51.52     12.78 o 
   2   6   7      228.92      226.39     16.94 o 
   3   6   7      245.13      268.19     18.02 o 
   4   6   7      109.04      101.57     19.27 o 
   5   6   7      183.16      167.14     31.45 o 
   6   6   7       29.18       19.72     17.26 o 
   7   6   7       13.08      -17.18     23.34 o 
   8   6   7        6.09        3.51     17.63 o 
   9   6   7       16.89       18.31     21.61 o 
 -10   7   7       70.93      127.40     40.13 o 
  -9   7   7       36.19       33.37     24.29 o 
  -8   7   7      131.74      110.93     20.47 o 
  -7   7   7       12.89       -5.23     18.44 o 
  -6   7   7      341.30      293.27     20.95 o 
  -5   7   7      199.15      185.15     16.35 o 
  -4   7   7      519.73      611.50     26.51 o 
  -3   7   7        1.67       -0.12     10.02 o 
  -2   7   7      139.84      158.22     12.45 o 
  -1   7   7      159.30      151.94     12.95 o 
   0   7   7      256.94      255.82     14.49 o 
   1   7   7       59.53       74.57     11.12 o 
   2   7   7       33.81       27.51      9.60 o 
   3   7   7      114.59       91.86     15.31 o 
   4   7   7       33.12       -1.69     16.46 o 
   5   7   7       67.82       97.62     16.45 o 
   6   7   7       25.79       34.50     16.45 o 
   7   7   7      123.05      130.89     33.36 o 
   8   7   7        9.77      -13.89     18.72 o 
  -9   8   7       15.84      -24.79     24.79 o 
  -8   8   7       29.00       41.40     16.89 o 
  -7   8   7        1.19      -12.45     16.09 o 
  -6   8   7      104.44      110.50     16.50 o 
  -5   8   7       62.11       83.83     15.52 o 
  -4   8   7      169.13      174.10     14.56 o 
  -3   8   7      173.89      179.50     13.71 o 
  -2   8   7       43.74       20.94     10.70 o 
  -1   8   7      436.32      431.60     18.11 o 
   0   8   7       37.59       24.79     12.57 o 
   1   8   7      226.94      218.09     14.28 o 
   2   8   7      105.37      115.12     13.70 o 
   3   8   7      136.94      123.16     14.57 o 
   4   8   7        4.21       -1.29     14.83 o 
   5   8   7       20.19       25.04     17.61 o 
   6   8   7        6.58      -10.34     17.10 o 
   7   8   7       39.00       39.30     18.87 o 
   8   8   7       16.58       12.34     19.77 o 
  -9   9   7        6.34      -17.95     18.14 o 
  -8   9   7       48.05       39.87     25.29 o 
  -7   9   7       20.35       25.95     16.82 o 
  -6   9   7       25.62       27.46     16.65 o 
  -5   9   7       17.44       -4.85     15.32 o 
  -4   9   7       58.91       30.25     17.55 o 
  -3   9   7      288.62      289.26     17.01 o 
  -2   9   7       10.87        7.27     11.43 o 
  -1   9   7      168.67      193.27     14.01 o 
   0   9   7      183.26      189.20     13.51 o 
   1   9   7      164.12      149.71     12.29 o 
   2   9   7      134.63      116.04     15.99 o 
   3   9   7       51.39       50.11     18.89 o 
   4   9   7      122.53      111.66     17.79 o 
   5   9   7        0.52       10.56     20.27 o 
   6   9   7       21.29       28.37     18.71 o 
   7   9   7        4.18        1.00     19.80 o 
   8   9   7       10.94       -4.82     49.76 o 
  -8  10   7        8.48        8.35     19.43 o 
  -7  10   7       21.74        3.26     17.68 o 
  -6  10   7        5.49      -16.85     16.85 o 
  -5  10   7       31.55       39.12     19.52 o 
  -4  10   7       20.12       13.93     13.90 o 
  -3  10   7      167.62      180.99     19.22 o 
  -2  10   7       11.02      -11.28     11.28 o 
  -1  10   7      379.99      409.37     21.37 o 
   0  10   7       13.57       14.22     11.53 o 
   1  10   7      853.97      822.00     33.88 o 
   2  10   7       16.65       13.46     15.17 o 
   3  10   7      244.39      202.98     23.09 o 
   4  10   7       17.43       13.30     20.51 o 
   5  10   7        2.79      -20.62     20.62 o 
   6  10   7       39.97       27.55     23.17 o 
   7  10   7       13.53        3.20     21.03 o 
  -7  11   7       10.08       23.47     19.25 o 
  -6  11   7       47.54       39.10     18.79 o 
  -5  11   7      111.95      126.50     16.67 o 
  -4  11   7      181.53      178.09     15.52 o 
  -3  11   7        0.62       -6.90     12.69 o 
  -2  11   7      192.47      202.72     17.18 o 
  -1  11   7       35.42       37.55     11.71 o 
   0  11   7      184.52      166.93     15.14 o 
   1  11   7        5.94        4.75     12.94 o 
   2  11   7       16.24       14.44     19.23 o 
   3  11   7       79.40       43.98     18.59 o 
   4  11   7        3.84       14.73     18.02 o 
   5  11   7        4.14        0.29     22.03 o 
   6  11   7        8.26       11.56     23.46 o 
  -7  12   7        8.14      -18.46     52.97 o 
  -6  12   7      138.35      136.35     21.45 o 
  -5  12   7       13.13       19.65     16.02 o 
  -4  12   7       37.71       55.30     16.03 o 
  -3  12   7       12.89       20.41     13.89 o 
  -2  12   7       46.56       33.78     13.49 o 
  -1  12   7       27.96       30.26     14.14 o 
   0  12   7       68.90       68.28     14.56 o 
   1  12   7       36.51       54.22     14.26 o 
   2  12   7       46.69       23.25     23.75 o 
   3  12   7       20.00       42.02     19.67 o 
   4  12   7       10.80      -10.80     23.03 o 
   5  12   7        6.16       -9.35     23.71 o 
  -5  13   7        7.63       -6.92     23.58 o 
  -4  13   7       34.19       40.69     17.23 o 
  -3  13   7       19.94       33.14     17.37 o 
  -2  13   7       36.74       30.65     18.44 o 
  -1  13   7        7.34        5.13     16.50 o 
   0  13   7       16.17       -8.23     14.45 o 
   1  13   7       12.49      -16.23     16.80 o 
   2  13   7       40.02       59.75     20.58 o 
   3  13   7        2.97        1.61     26.53 o 
   4  13   7       56.96       59.28     25.00 o 
  -4  14   7       37.05      -16.82     31.80 o 
  -3  14   7       18.07       14.32     18.61 o 
  -2  14   7        9.75      -13.92     17.89 o 
  -1  14   7       26.61       32.17     18.07 o 
   0  14   7        3.12       -8.70     17.64 o 
   1  14   7        3.70        7.69     18.19 o 
   2  14   7       41.08       62.24     23.63 o 
 -11   0   8        0.03        7.03     46.95 o 
 -10   0   8      294.25      317.43     48.15 o 
  -9   0   8      274.63      265.57     46.55 o 
  -8   0   8        2.50       21.26     22.70 o 
  -7   0   8       70.43       65.08     21.98 o 
  -6   0   8      510.68      565.51     29.88 o 
  -5   0   8      531.58      457.43     34.51 o 
  -4   0   8     1802.27     1758.29    105.93 o 
  -3   0   8       72.55       74.82     11.54 o 
  -2   0   8     1005.67     1187.67     52.49 o 
  -1   0   8      306.18      292.75     38.12 o 
   0   0   8       63.00       47.01     13.33 o 
   1   0   8     1436.79     1353.03     60.15 o 
   2   0   8       62.22       74.61     21.27 o 
   3   0   8      234.68      226.22     18.16 o 
   4   0   8       90.67       92.97     14.62 o 
   5   0   8        5.01       49.76     22.47 o 
   6   0   8      146.07      109.14     25.68 o 
   7   0   8        0.16      -12.84     25.68 o 
   8   0   8        0.75       -0.80     28.09 o 
   9   0   8       69.68       82.66     32.90 o 
  10   0   8        0.38      -33.71     33.71 o 
 -11   1   8      104.80      123.19     25.14 o 
 -10   1   8       58.47       60.06     20.45 o 
  -9   1   8       45.20       70.83     19.13 o 
  -8   1   8       47.99       46.65     16.86 o 
  -7   1   8      152.41      156.63     13.59 o 
  -6   1   8      148.76      141.17     15.43 o 
  -5   1   8      425.61      419.64     22.41 o 
  -4   1   8     1013.16     1004.13     44.94 o 
  -3   1   8      394.09      360.27     17.37 o 
  -2   1   8      231.79      229.01     11.67 o 
  -1   1   8     1141.87     1066.70     33.99 o 
   0   1   8      552.46      518.49     20.06 o 
   1   1   8      498.07      546.33     32.43 o 
   2   1   8       13.25        9.10      9.08 o 
   3   1   8       64.98       74.26     10.08 o 
   4   1   8       80.44       80.51     13.05 o 
   5   1   8       66.48       81.09     21.27 o 
   6   1   8       25.61        1.72     17.30 o 
   7   1   8        9.10       -9.23     18.13 o 
   8   1   8       24.24      -19.76     19.76 o 
   9   1   8       16.60        7.44     22.04 o 
  10   1   8        6.62      -28.30     59.79 o 
 -11   2   8       23.52       13.19     31.80 o 
 -10   2   8       14.21      -12.22     19.48 o 
  -9   2   8        9.08        5.29     19.54 o 
  -8   2   8       45.36       33.72     14.36 o 
  -7   2   8      192.53      163.88     14.02 o 
  -6   2   8       35.35       38.03     14.22 o 
  -5   2   8       52.18       31.36     19.47 o 
  -4   2   8      183.92      193.55     12.20 o 
  -3   2   8      504.17      507.78     20.85 o 
  -2   2   8        3.87       -9.41     12.39 o 
  -1   2   8       66.28       67.20      8.92 o 
   0   2   8      509.51      521.47     20.25 o 
   1   2   8      317.61      359.85     15.83 o 
   2   2   8      238.17      240.20     13.33 o 
   3   2   8      900.29      925.94     31.39 o 
   4   2   8      119.81      128.99     19.51 o 
   5   2   8      274.29      257.87     17.61 o 
   6   2   8       15.12       20.25     17.13 o 
   7   2   8        3.16        2.74     18.62 o 
   8   2   8        4.35       21.20     24.88 o 
   9   2   8        6.47      -25.15     40.13 o 
 -11   3   8        2.58      -30.46     30.46 o 
 -10   3   8        5.17       25.00     25.94 o 
  -9   3   8       17.53        5.34     13.86 o 
  -8   3   8      208.34      203.31     17.84 o 
  -7   3   8       92.97       71.98     13.10 o 
  -6   3   8      193.85      204.29     27.69 o 
  -5   3   8      154.65      151.49     12.89 o 
  -4   3   8      127.01      158.35     12.05 o 
  -3   3   8      255.37      225.42     11.69 o 
  -2   3   8      950.71      937.35     30.59 o 
  -1   3   8      813.16      833.41     28.17 o 
   0   3   8      573.25      616.83     22.87 o 
   1   3   8     2483.22     2797.40     83.25 o 
   2   3   8      241.67      241.65     13.51 o 
   3   3   8      596.76      548.46     21.74 o 
   4   3   8      266.36      273.05     19.11 o 
   5   3   8       27.58       44.16     13.73 o 
   6   3   8       62.30       77.05     19.42 o 
   7   3   8       35.10       30.78     16.12 o 
   8   3   8        4.18       31.16     20.33 o 
   9   3   8       22.36        1.30     21.94 o 
 -11   4   8       36.58       44.48     34.11 o 
 -10   4   8       23.95        9.12     17.38 o 
  -9   4   8        0.35        2.16     17.15 o 
  -8   4   8       20.96       24.24     13.90 o 
  -7   4   8       59.79       31.05     13.32 o 
  -6   4   8       67.81       41.65     16.97 o 
  -5   4   8       61.15       55.23     16.19 o 
  -4   4   8      391.11      397.48     22.12 o 
  -3   4   8      190.95      187.27     11.69 o 
  -2   4   8       64.30       49.31      9.36 o 
  -1   4   8      700.27      691.48     24.81 o 
   0   4   8      191.02      194.14     12.74 o 
   1   4   8     1266.62     1311.27     41.98 o 
   2   4   8      190.99      210.04     14.13 o 
   3   4   8      395.37      375.45     17.50 o 
   4   4   8       96.22       98.03     16.56 o 
   5   4   8        5.18       -8.73     14.19 o 
   6   4   8       90.75       86.51     17.29 o 
   7   4   8      109.67       82.47     17.76 o 
   8   4   8       33.79       45.13     21.94 o 
   9   4   8       10.04       -5.17     22.85 o 
 -10   5   8       31.82       32.32     19.93 o 
  -9   5   8      119.79      149.84     21.48 o 
  -8   5   8      148.68      114.73     19.33 o 
  -7   5   8      130.89      130.18     13.91 o 
  -6   5   8      371.97      412.72     52.97 o 
  -5   5   8       45.10        9.27     23.67 o 
  -4   5   8      478.14      529.24     25.10 o 
  -3   5   8      269.52      282.76     14.60 o 
  -2   5   8      207.84      192.44     24.21 o 
  -1   5   8       59.56       65.84     10.45 o 
   0   5   8      379.15      372.23     17.16 o 
   1   5   8      486.49      466.75     19.74 o 
   2   5   8      187.34      188.74     13.39 o 
   3   5   8      279.29      316.55     16.59 o 
   4   5   8       17.18       23.62     12.82 o 
   5   5   8       38.56       43.81     25.28 o 
   6   5   8      169.21      148.04     19.43 o 
   7   5   8       97.04       47.22     18.71 o 
   8   5   8       43.38       44.01     22.85 o 
   9   5   8       22.70       26.19     23.01 o 
 -10   6   8       63.74       60.38     26.88 o 
  -9   6   8       63.05       58.78     20.72 o 
  -8   6   8      271.17      304.32     24.55 o 
  -7   6   8      296.97      282.22     19.79 o 
  -6   6   8      137.21      116.19     36.55 o 
  -5   6   8      152.51      110.15     27.29 o 
  -4   6   8      172.96      162.85     16.66 o 
  -3   6   8      182.08      213.34     14.59 o 
  -2   6   8       53.09       68.68     10.80 o 
  -1   6   8       15.43       26.43     11.00 o 
   0   6   8       29.35       22.50     12.28 o 
   1   6   8      147.34      175.22     29.57 o 
   2   6   8      231.82      236.84     17.38 o 
   3   6   8      239.70      253.36     18.08 o 
   4   6   8      116.40      124.24     27.29 o 
   5   6   8       75.39       61.25     17.81 o 
   6   6   8       20.16       13.74     17.81 o 
   7   6   8       91.31       99.98     21.11 o 
   8   6   8        7.66       -6.57     17.87 o 
   9   6   8       50.72       54.50     22.12 o 
 -10   7   8        6.05       50.63     26.02 o 
  -9   7   8       94.91      115.03     34.91 o 
  -8   7   8       61.83       64.77     22.75 o 
  -7   7   8      168.26      185.06     19.01 o 
  -6   7   8       57.38       81.78     16.52 o 
  -5   7   8      230.42      195.39     39.32 o 
  -4   7   8      208.06      190.18     17.90 o 
  -3   7   8       88.37      101.47     12.57 o 
  -2   7   8       95.59       98.44     12.32 o 
  -1   7   8       37.70       54.25     11.33 o 
   0   7   8      383.32      385.90     17.80 o 
   1   7   8       50.14       37.11     14.02 o 
   2   7   8       10.02       27.74     16.75 o 
   3   7   8       61.53       56.88     14.98 o 
   4   7   8       53.49       53.79     21.27 o 
   5   7   8      120.13       84.95     19.06 o 
   6   7   8       29.21       21.71     19.23 o 
   7   7   8        2.97      -17.76     17.76 o 
   8   7   8       16.13        1.05     19.23 o 
  -9   8   8       23.62       13.80     26.22 o 
  -8   8   8        3.12      -16.39     16.39 o 
  -7   8   8       34.35       27.51     25.29 o 
  -6   8   8      118.07      116.76     23.55 o 
  -5   8   8      116.78      144.22     18.27 o 
  -4   8   8       34.95       42.15     14.65 o 
  -3   8   8      260.54      291.28     16.53 o 
  -2   8   8      520.42      548.70     21.40 o 
  -1   8   8      251.93      271.11     16.10 o 
   0   8   8      179.80      200.27     14.60 o 
   1   8   8       75.74       66.18     20.27 o 
   2   8   8      237.42      192.46     18.33 o 
   3   8   8      214.45      228.00     16.93 o 
   4   8   8      183.45      173.43     18.44 o 
   5   8   8      313.59      367.91     45.31 o 
   6   8   8       12.19       20.39     18.03 o 
   7   8   8       21.27       28.86     28.49 o 
   8   8   8       19.06       -2.95     20.31 o 
  -9   9   8        5.26       -5.55     23.82 o 
  -8   9   8        1.15       -4.91     30.05 o 
  -7   9   8       51.81       49.68     18.71 o 
  -6   9   8       83.33      112.18     19.60 o 
  -5   9   8      113.49      146.53     19.58 o 
  -4   9   8       79.09       98.88     14.42 o 
  -3   9   8       90.33       99.09     18.42 o 
  -2   9   8       68.17       82.64     13.03 o 
  -1   9   8       12.66        1.20     11.56 o 
   0   9   8      111.52      119.46     13.85 o 
   1   9   8      270.71      292.41     22.24 o 
   2   9   8       38.80       42.01     26.61 o 
   3   9   8       78.88       66.76     20.11 o 
   4   9   8       31.40       -6.64     16.53 o 
   5   9   8       26.61        8.84     17.68 o 
   6   9   8       24.19       23.31     26.28 o 
   7   9   8       18.72       36.64     20.44 o 
  -8  10   8        3.89       13.22     19.33 o 
  -7  10   8        9.35      -14.31     24.18 o 
  -6  10   8        9.67       43.01     18.65 o 
  -5  10   8      121.20      120.89     18.32 o 
  -4  10   8       37.02       48.79     14.65 o 
  -3  10   8      481.12      435.73     31.06 o 
  -2  10   8       20.64       17.91     12.59 o 
  -1  10   8      725.42      690.61     41.47 o 
   0  10   8       46.81       47.10     13.18 o 
   1  10   8      159.49      151.32     26.59 o 
   2  10   8       57.37       37.91     16.01 o 
   3  10   8       50.81       61.45     20.75 o 
   4  10   8        8.25       -9.11     30.58 o 
   5  10   8       44.13        3.60     21.78 o 
   6  10   8        3.54       -8.31     20.17 o 
   7  10   8       35.67       35.45     26.70 o 
  -7  11   8       25.47       29.78     20.85 o 
  -6  11   8        7.56       26.10     18.48 o 
  -5  11   8       12.87       -7.82     15.09 o 
  -4  11   8       21.85       35.12     17.00 o 
  -3  11   8      161.40      156.90     19.62 o 
  -2  11   8       83.82       91.96     15.09 o 
  -1  11   8      132.71      131.00     13.57 o 
   0  11   8      346.59      382.13     25.83 o 
   1  11   8       26.91       11.84     16.20 o 
   2  11   8      204.88      162.15     23.25 o 
   3  11   8        4.35       -5.33     21.16 o 
   4  11   8       12.91      -16.20     24.32 o 
   5  11   8       62.68        8.47     23.41 o 
   6  11   8       26.70       57.10     27.40 o 
  -6  12   8       68.61       62.30     21.20 o 
  -5  12   8       16.28       -8.27     16.07 o 
  -4  12   8       46.63       70.57     18.69 o 
  -3  12   8       44.70       54.33     14.41 o 
  -2  12   8       48.48       40.14     14.03 o 
  -1  12   8       37.44       51.85     15.95 o 
   0  12   8       17.87       19.10     13.90 o 
   1  12   8       11.85       20.43     15.99 o 
   2  12   8       26.94       13.80     18.87 o 
   3  12   8       57.17       47.68     19.59 o 
   4  12   8       88.42       91.90     24.65 o 
   5  12   8      101.85       64.70     25.67 o 
  -5  13   8       12.21       33.97     19.73 o 
  -4  13   8       39.60       23.59     18.75 o 
  -3  13   8       12.92       17.07     15.05 o 
  -2  13   8        2.49       -7.22     16.74 o 
  -1  13   8        6.49       10.02     16.72 o 
   0  13   8        9.64      -10.78     14.51 o 
   1  13   8       33.71       19.94     19.94 o 
   2  13   8       58.23       79.82     21.43 o 
   3  13   8        8.95      -20.34     20.34 o 
   4  13   8        1.31       28.09     52.97 o 
  -3  14   8       12.04      -10.32     20.84 o 
  -2  14   8       22.27       26.58     18.44 o 
  -1  14   8        7.74        9.47     17.91 o 
   0  14   8       55.06       77.12     18.92 o 
   1  14   8       31.34       46.66     22.70 o 
   2  14   8       61.46       13.64     49.76 o 
 -11   0   9       19.75        8.03     38.52 o 
 -10   0   9        1.84      -11.24     34.51 o 
  -9   0   9        2.79      -30.50     30.50 o 
  -8   0   9        0.24      -27.29     27.29 o 
  -7   0   9        0.40      -15.25     26.48 o 
  -6   0   9      255.48      310.57     26.48 o 
  -5   0   9       71.55       88.28     18.46 o 
  -4   0   9      110.34      161.30     20.87 o 
  -3   0   9      483.31      502.67     26.91 o 
  -2   0   9     2125.80     2088.96     88.81 o 
  -1   0   9     1784.20     1685.87     73.20 o 
   0   0   9       31.27       34.91     13.62 o 
   1   0   9       54.92       71.81     14.75 o 
   2   0   9      736.19      706.17     36.03 o 
   3   0   9       10.37      -10.65     12.68 o 
   4   0   9      248.29      218.62     19.27 o 
   5   0   9      462.39      381.99     37.72 o 
   6   0   9      115.41       69.02     25.68 o 
   7   0   9      105.80       98.71     28.89 o 
   8   0   9       20.10       61.79     31.30 o 
   9   0   9        9.94        0.00     32.90 o 
 -11   1   9       21.75        5.84     26.91 o 
 -10   1   9        9.70       -0.33     21.69 o 
  -9   1   9      162.25      144.39     25.46 o 
  -8   1   9       68.64       64.79     21.80 o 
  -7   1   9      198.04      211.11     16.26 o 
  -6   1   9        2.00       11.28      9.37 o 
  -5   1   9       48.74       29.69     10.78 o 
  -4   1   9      522.52      545.09     23.10 o 
  -3   1   9      567.67      662.66     23.12 o 
  -2   1   9       19.69       30.96      8.69 o 
  -1   1   9     1601.82     1669.36     70.31 o 
   0   1   9       44.19       43.09      9.62 o 
   1   1   9      745.00      680.48     24.86 o 
   2   1   9      141.52      155.78     28.15 o 
   3   1   9      151.95      153.53     14.59 o 
   4   1   9      210.84      188.64     13.13 o 
   5   1   9      129.51      134.85     18.73 o 
   6   1   9      122.77      139.54     20.97 o 
   7   1   9       13.05       21.76     19.00 o 
   8   1   9       27.35       44.23     21.23 o 
   9   1   9        7.00       35.31     66.61 o 
 -11   2   9        5.57       -1.19     24.01 o 
 -10   2   9       99.11      101.79     23.75 o 
  -9   2   9       78.42       44.79     25.50 o 
  -8   2   9      114.94      131.76     15.17 o 
  -7   2   9      106.11       89.90     13.63 o 
  -6   2   9        6.32        7.03      9.91 o 
  -5   2   9      360.23      364.37     21.14 o 
  -4   2   9      177.29      187.70     19.12 o 
  -3   2   9      812.25      869.11     28.37 o 
  -2   2   9     1758.00     1719.42     52.23 o 
  -1   2   9     1091.16     1245.87     57.92 o 
   0   2   9     1495.01     1445.73     45.13 o 
   1   2   9      295.22      284.92     14.74 o 
   2   2   9     1098.50     1104.22     36.40 o 
   3   2   9      295.22      278.46     15.13 o 
   4   2   9       10.07        9.63     10.28 o 
   5   2   9      135.29      137.69     19.57 o 
   6   2   9      104.38       90.19     19.52 o 
   7   2   9       90.15      123.47     21.80 o 
   8   2   9       21.70       30.66     21.47 o 
   9   2   9        1.97       -9.58     22.47 o 
 -11   3   9       14.16       21.40     32.39 o 
 -10   3   9        7.69       16.60     21.80 o 
  -9   3   9      150.36      139.04     22.93 o 
  -8   3   9      213.85      183.84     17.64 o 
  -7   3   9       96.40       89.63     17.96 o 
  -6   3   9      114.00      100.58     16.14 o 
  -5   3   9      181.58      209.37     14.54 o 
  -4   3   9      161.21      168.78     29.19 o 
  -3   3   9      570.92      613.96     22.30 o 
  -2   3   9      398.86      390.30     16.68 o 
  -1   3   9      722.53      845.88     28.58 o 
   0   3   9     3269.39     3129.94     92.90 o 
   1   3   9      866.46      798.20     33.01 o 
   2   3   9      139.73      131.21     12.05 o 
   3   3   9      107.53      104.36     11.64 o 
   4   3   9      141.76      152.37     13.04 o 
   5   3   9       93.90      103.60     19.66 o 
   6   3   9       68.54       29.08     43.34 o 
   7   3   9       59.07       42.08     20.57 o 
   8   3   9       14.43       12.96     20.90 o 
   9   3   9        9.59       19.80     56.58 o 
 -10   4   9       64.66       75.52     19.27 o 
  -9   4   9       27.41        9.16     14.72 o 
  -8   4   9       50.65       46.88     15.78 o 
  -7   4   9       84.05       90.02     19.43 o 
  -6   4   9       37.52       17.85     29.69 o 
  -5   4   9      100.10      105.19     18.12 o 
  -4   4   9       13.25       17.13      9.55 o 
  -3   4   9      326.73      354.91     15.69 o 
  -2   4   9     1824.27     1737.47     53.51 o 
  -1   4   9      375.29      397.34     19.46 o 
   0   4   9       48.59       71.29     10.72 o 
   1   4   9       18.20       29.59     10.02 o 
   2   4   9       80.26      123.90     12.00 o 
   3   4   9      130.76      138.38     12.68 o 
   4   4   9       62.20       52.75     12.68 o 
   5   4   9        7.02       16.24     18.70 o 
   6   4   9      115.71      104.62     21.54 o 
   7   4   9        6.39      -16.87     16.87 o 
   8   4   9       15.58      -18.18     21.71 o 
   9   4   9       24.37       12.60     23.99 o 
 -10   5   9       89.52       90.97     23.21 o 
  -9   5   9        6.16        9.64     20.49 o 
  -8   5   9      249.19      276.34     53.37 o 
  -7   5   9       29.16       16.02     17.98 o 
  -6   5   9      182.43      171.59     22.15 o 
  -5   5   9       27.62       21.58     17.71 o 
  -4   5   9        4.79      -11.56     13.32 o 
  -3   5   9      372.29      391.76     15.59 o 
  -2   5   9       74.57       63.01     10.48 o 
  -1   5   9      363.09      357.19     16.94 o 
   0   5   9      230.76      241.81     14.58 o 
   1   5   9       67.93       75.71     11.30 o 
   2   5   9      543.01      558.13     23.13 o 
   3   5   9      114.67      105.64     12.65 o 
   4   5   9       66.99       66.77     12.72 o 
   5   5   9       21.71       10.05     21.27 o 
   6   5   9      138.58      155.12     29.00 o 
   7   5   9       13.47        8.46     18.66 o 
   8   5   9       86.79       49.14     23.99 o 
   9   5   9        4.37       -8.03     23.65 o 
 -10   6   9       25.61       20.15     23.60 o 
  -9   6   9       43.61       60.19     35.71 o 
  -8   6   9        6.53        0.32     16.95 o 
  -7   6   9      373.24      313.53     28.67 o 
  -6   6   9      429.66      423.67     30.74 o 
  -5   6   9       93.01      113.11     20.33 o 
  -4   6   9      164.34      174.71     25.78 o 
  -3   6   9       67.36       92.57     11.59 o 
  -2   6   9      610.70      578.04     23.37 o 
  -1   6   9       56.42       58.76     13.20 o 
   0   6   9      158.74      153.21     15.50 o 
   1   6   9      379.65      442.33     23.16 o 
   2   6   9      165.11      174.15     16.31 o 
   3   6   9      480.19      449.66     27.74 o 
   4   6   9       24.84       13.86     18.50 o 
   5   6   9       39.76       43.37     28.49 o 
   6   6   9        8.91       -4.64     20.77 o 
   7   6   9       28.02       13.71     23.09 o 
   8   6   9       13.86      -12.22     20.28 o 
 -10   7   9       79.64       53.00     25.53 o 
  -9   7   9       28.52       26.66     25.07 o 
  -8   7   9       17.47       25.52     16.17 o 
  -7   7   9      194.02      229.62     31.42 o 
  -6   7   9       27.68       27.31     16.26 o 
  -5   7   9      227.33      200.07     24.11 o 
  -4   7   9      442.08      488.91     37.49 o 
  -3   7   9      364.25      428.69     19.93 o 
  -2   7   9      314.89      330.29     17.21 o 
  -1   7   9      154.17      171.71     15.87 o 
   0   7   9       50.21       53.38     11.64 o 
   1   7   9      201.54      236.60     27.21 o 
   2   7   9      221.47      230.23     22.11 o 
   3   7   9       49.74       66.99     15.79 o 
   4   7   9       45.61       35.20     20.66 o 
   5   7   9       64.36      109.07     20.60 o 
   6   7   9       12.31       -2.99     19.60 o 
   7   7   9       95.23       54.78     19.10 o 
   8   7   9       12.71        9.33     19.54 o 
  -9   8   9       22.53      -16.05     25.59 o 
  -8   8   9       46.53       11.63     17.76 o 
  -7   8   9       55.39       53.63     21.22 o 
  -6   8   9       55.09       42.20     17.64 o 
  -5   8   9       56.10       60.60     23.27 o 
  -4   8   9      195.95      206.26     20.23 o 
  -3   8   9      275.32      275.42     20.65 o 
  -2   8   9      140.75      146.38     16.89 o 
  -1   8   9      155.07      139.88     14.19 o 
   0   8   9       54.10       51.80     16.69 o 
   1   8   9      168.29      170.50     17.61 o 
   2   8   9      372.28      359.60     23.42 o 
   3   8   9       28.83       33.41     16.17 o 
   4   8   9       96.20      129.02     61.39 o 
   5   8   9       87.94       71.63     17.93 o 
   6   8   9       13.12        0.94     17.97 o 
   7   8   9       14.56       10.84     19.21 o 
   8   8   9        7.88       11.24     47.35 o 
  -9   9   9        8.59       59.16     43.34 o 
  -8   9   9       13.65       21.68     19.19 o 
  -7   9   9       16.32       14.94     19.08 o 
  -6   9   9       68.59       95.09     30.74 o 
  -5   9   9       78.63       78.92     21.88 o 
  -4   9   9       67.91       98.00     18.46 o 
  -3   9   9      174.85      159.66     19.09 o 
  -2   9   9       26.35       28.38     13.49 o 
  -1   9   9      196.84      217.69     16.22 o 
   0   9   9      170.23      168.71     15.27 o 
   1   9   9       63.21       65.95     17.18 o 
   2   9   9      130.39      128.15     18.62 o 
   3   9   9      124.73      131.85     24.68 o 
   4   9   9       38.02       26.23     17.26 o 
   5   9   9       57.82       79.04     32.43 o 
   6   9   9        8.15      -18.89     18.89 o 
   7   9   9       16.53        4.39     20.67 o 
  -8  10   9        9.50       31.47     20.74 o 
  -7  10   9       24.81       55.80     24.49 o 
  -6  10   9       86.29       85.32     20.64 o 
  -5  10   9        5.03        3.47     18.46 o 
  -4  10   9      169.80      166.97     18.13 o 
  -3  10   9       22.32       33.02     17.26 o 
  -2  10   9       88.68       99.00     17.52 o 
  -1  10   9      186.45      179.75     16.43 o 
   0  10   9       92.11      112.56     14.93 o 
   1  10   9      455.15      450.76     79.05 o 
   2  10   9       49.72       52.82     18.09 o 
   3  10   9      284.77      273.44     55.18 o 
   4  10   9       33.20        1.46     21.45 o 
   5  10   9       39.85       20.93     21.96 o 
   6  10   9       19.58      -13.90     20.15 o 
  -7  11   9        9.18        7.54     21.05 o 
  -6  11   9       95.29       96.54     22.07 o 
  -5  11   9      159.71      189.53     22.85 o 
  -4  11   9      229.38      238.44     23.24 o 
  -3  11   9       76.73       62.37     15.44 o 
  -2  11   9       43.20       63.40     16.22 o 
  -1  11   9        8.81       15.84     14.51 o 
   0  11   9       76.42       99.99     19.73 o 
   1  11   9       47.53       37.66     22.70 o 
   2  11   9       44.56       50.44     26.51 o 
   3  11   9        8.44       -4.46     21.15 o 
   4  11   9       19.95        0.06     27.98 o 
   5  11   9        8.86      -22.60     22.60 o 
   6  11   9        6.63       52.97     53.77 o 
  -6  12   9       75.21      137.20     23.76 o 
  -5  12   9       94.46       64.10     26.99 o 
  -4  12   9       22.94        9.94     19.07 o 
  -3  12   9        0.59        1.98     14.00 o 
  -2  12   9       27.33       21.52     14.78 o 
  -1  12   9        0.50       -5.74     17.27 o 
   0  12   9       14.95       -7.81     15.74 o 
   1  12   9       76.96       80.89     16.99 o 
   2  12   9      130.35      139.16     26.39 o 
   3  12   9       11.22       -8.35     19.74 o 
   4  12   9       29.80       25.49     24.35 o 
   5  12   9        7.63       70.62     53.77 o 
  -5  13   9       33.17       20.25     21.84 o 
  -4  13   9       20.19       30.84     18.26 o 
  -3  13   9       14.67      -10.30     14.87 o 
  -2  13   9       37.38       31.45     18.74 o 
  -1  13   9        5.71       14.17     18.28 o 
   0  13   9        1.25       17.55     16.97 o 
   1  13   9        7.99       -2.77     19.74 o 
   2  13   9       17.73      -10.46     20.29 o 
   3  13   9       22.92       25.79     21.33 o 
  -3  14   9       16.03       20.87     40.93 o 
  -2  14   9       23.30       -0.06     19.69 o 
  -1  14   9       42.47       37.95     20.82 o 
   0  14   9       14.41      -14.91     20.53 o 
   1  14   9        3.84        1.65     21.14 o 
 -11   0  10        0.83        8.03     38.52 o 
 -10   0  10       30.40       10.43     36.11 o 
  -9   0  10       65.63       19.26     32.90 o 
  -8   0  10        2.49      -29.69     29.69 o 
  -7   0  10       31.81       28.69     14.45 o 
  -6   0  10      924.61      901.21     59.39 o 
  -5   0  10      273.55      284.09     27.29 o 
  -4   0  10      858.34      908.16     41.68 o 
  -3   0  10      235.77      231.30     17.30 o 
  -2   0  10     4184.44     4506.11    186.41 o 
  -1   0  10     2708.10     2469.43    104.69 o 
   0   0  10     4038.30     4204.25    174.49 o 
   1   0  10     3613.09     3408.24    143.00 o 
   2   0  10       26.37       -3.61     28.89 o 
   3   0  10      826.11      826.61     41.68 o 
   4   0  10      214.08      227.64     20.33 o 
   5   0  10      139.98      142.85     28.89 o 
   6   0  10      105.47      110.75     28.89 o 
   7   0  10       77.70       81.05     29.69 o 
   8   0  10       11.23       75.44     32.90 o 
   9   0  10      174.95      211.86     39.32 o 
 -11   1  10       61.80       81.89     28.62 o 
 -10   1  10      102.27      109.16     66.21 o 
  -9   1  10      241.15      228.43     28.30 o 
  -8   1  10       95.91       71.42     22.70 o 
  -7   1  10       53.83       40.24     10.24 o 
  -6   1  10      426.71      397.68     60.59 o 
  -5   1  10      145.22      156.12     51.36 o 
  -4   1  10     1198.66     1221.85     44.32 o 
  -3   1  10        6.77       18.59      8.46 o 
  -2   1  10      309.09      285.06     14.13 o 
  -1   1  10     3698.33     3981.06    117.12 o 
   0   1  10     1151.11     1022.65     34.10 o 
   1   1  10     1895.16     1923.77     59.16 o 
   2   1  10      190.99      215.05     13.63 o 
   3   1  10      257.51      218.79     14.19 o 
   4   1  10      118.44      119.43     12.52 o 
   5   1  10       17.74       37.26     17.30 o 
   6   1  10       45.01       51.57     19.57 o 
   7   1  10        6.41       14.14     20.14 o 
   8   1  10       76.74       57.24     22.37 o 
   9   1  10        0.84       -8.39     23.81 o 
 -11   2  10       67.07       28.48     28.05 o 
 -10   2  10      131.60      143.85     28.62 o 
  -9   2  10      169.69      183.01     30.50 o 
  -8   2  10      114.59      109.89     15.68 o 
  -7   2  10       37.90       15.33     15.79 o 
  -6   2  10        9.37       -1.87     10.35 o 
  -5   2  10      160.30      150.87     14.75 o 
  -4   2  10       83.52       90.98     10.96 o 
  -3   2  10      739.24      727.17     25.07 o 
  -2   2  10      228.29      251.35     13.02 o 
  -1   2  10      640.57      634.26     23.52 o 
   0   2  10      200.88      174.94     12.33 o 
   1   2  10      191.83      198.87     20.15 o 
   2   2  10       25.14       19.37     14.94 o 
   3   2  10      543.68      542.11     22.53 o 
   4   2  10      229.71      259.95     16.45 o 
   5   2  10      129.33      154.63     28.09 o 
   6   2  10        5.21      -18.38     18.38 o 
   7   2  10       19.80       11.64     20.40 o 
   8   2  10        8.96      -13.29     21.80 o 
   9   2  10        4.57        4.62     36.92 o 
 -11   3  10        6.73      -28.89     40.93 o 
 -10   3  10       31.02       50.85     26.84 o 
  -9   3  10       22.51       14.96     15.51 o 
  -8   3  10       12.40       -3.63     16.37 o 
  -7   3  10       59.64       85.20     32.90 o 
  -6   3  10       30.72       27.97     12.08 o 
  -5   3  10      146.06      142.25     15.54 o 
  -4   3  10      260.94      290.16     26.94 o 
  -3   3  10      214.62      206.34     12.05 o 
  -2   3  10      397.21      418.08     17.48 o 
  -1   3  10      286.75      333.03     15.54 o 
   0   3  10      239.87      248.98     17.37 o 
   1   3  10      377.23      400.57     21.54 o 
   2   3  10       13.38       13.53     14.25 o 
   3   3  10        7.80       16.38     10.66 o 
   4   3  10       46.15       29.51     17.89 o 
   5   3  10        0.83       -6.02     18.13 o 
   6   3  10       31.51       -6.45     19.52 o 
   7   3  10       41.80       37.33     21.36 o 
   8   3  10        9.27       20.65     22.37 o 
   9   3  10       16.05       -0.25     23.42 o 
 -10   4  10        1.10       -8.40     19.15 o 
  -9   4  10       18.34      -16.18     16.18 o 
  -8   4  10       72.03       96.25     17.19 o 
  -7   4  10       64.23       65.18     19.43 o 
  -6   4  10      136.86      136.27     20.05 o 
  -5   4  10        9.18       12.42     12.26 o 
  -4   4  10      151.43      167.12     14.02 o 
  -3   4  10      114.84      104.62     10.53 o 
  -2   4  10      374.21      388.48     27.10 o 
  -1   4  10      139.93      147.30     11.93 o 
   0   4  10       22.93       16.38     10.21 o 
   1   4  10      301.53      291.60     15.61 o 
   2   4  10      160.49      159.04     13.26 o 
   3   4  10       55.49       42.32     11.64 o 
   4   4  10       11.22        0.80     11.87 o 
   5   4  10       24.77       29.67     19.76 o 
   6   4  10       63.52       37.74     20.97 o 
   7   4  10        6.29       26.47     18.15 o 
   8   4  10       33.71       23.27     32.90 o 
   9   4  10        0.49       -7.86     24.48 o 
 -10   5  10       14.38       -6.22     21.75 o 
  -9   5  10       68.24       75.13     22.56 o 
  -8   5  10      138.65      136.18     35.81 o 
  -7   5  10      274.30      257.33     25.23 o 
  -6   5  10      305.05      307.69     27.29 o 
  -5   5  10       51.15       69.09     18.50 o 
  -4   5  10      723.94      687.00     26.34 o 
  -3   5  10        1.21       -8.45      9.63 o 
  -2   5  10      120.61      107.36     11.51 o 
  -1   5  10        0.45       -0.36     10.25 o 
   0   5  10      142.71      171.14     13.38 o 
   1   5  10      238.91      252.40     15.40 o 
   2   5  10       36.67       23.59     11.47 o 
   3   5  10      133.13      101.97     16.58 o 
   4   5  10       99.94       92.48     16.98 o 
   5   5  10      150.68      211.62     24.88 o 
   6   5  10      114.04      165.50     44.94 o 
   7   5  10       31.94        4.12     19.17 o 
   8   5  10       31.65       64.62     25.13 o 
 -10   6  10      104.76       49.52     27.69 o 
  -9   6  10       39.42       -0.76     26.48 o 
  -8   6  10      470.99      463.63     26.33 o 
  -7   6  10      112.75       89.66     16.86 o 
  -6   6  10      487.83      529.02     34.16 o 
  -5   6  10      307.94      312.59     26.51 o 
  -4   6  10       45.48       70.42     18.87 o 
  -3   6  10      202.26      199.92     14.08 o 
  -2   6  10      176.37      182.83     14.20 o 
  -1   6  10        8.61       14.70     11.21 o 
   0   6  10       25.64       50.00     11.99 o 
   1   6  10      252.37      249.03     16.00 o 
   2   6  10        7.78        6.39     13.78 o 
   3   6  10       67.51       70.84     15.31 o 
   4   6  10       24.61        3.47     19.27 o 
   5   6  10       90.03      102.79     34.11 o 
   6   6  10        6.20       -0.85     19.38 o 
   7   6  10        2.13      -15.49     20.10 o 
   8   6  10        7.71       20.09     24.95 o 
  -9   7  10      110.01      116.77     26.61 o 
  -8   7  10       32.42       38.68     17.36 o 
  -7   7  10      141.62      174.67     19.86 o 
  -6   7  10       38.59       24.63     21.71 o 
  -5   7  10      265.43      275.75     33.71 o 
  -4   7  10      202.62      200.70     27.82 o 
  -3   7  10      101.16       93.50     23.74 o 
  -2   7  10      134.94      130.14     13.67 o 
  -1   7  10       51.80       41.79     11.81 o 
   0   7  10        4.63        5.33     13.86 o 
   1   7  10      502.89      542.74     27.94 o 
   2   7  10       27.24       23.01     15.19 o 
   3   7  10        9.58        4.51     15.58 o 
   4   7  10       60.41       68.13     21.54 o 
   5   7  10       13.20        3.50     21.23 o 
   6   7  10       48.52       54.36     21.04 o 
   7   7  10        0.82      -20.79     20.79 o 
   8   7  10       11.66        8.80     20.16 o 
  -9   8  10        7.28       42.22     18.09 o 
  -8   8  10        6.12       15.26     18.05 o 
  -7   8  10       54.10       58.03     18.66 o 
  -6   8  10        2.65      -17.26     17.26 o 
  -5   8  10       96.09      118.58     36.11 o 
  -4   8  10        6.78      -10.20     16.16 o 
  -3   8  10       39.94       59.34     16.42 o 
  -2   8  10      114.40      124.35     17.49 o 
  -1   8  10      250.43      279.71     19.11 o 
   0   8  10      463.61      486.91     22.28 o 
   1   8  10       12.74       10.33     12.14 o 
   2   8  10      179.05      161.14     18.76 o 
   3   8  10       87.21      102.12     23.27 o 
   4   8  10       79.00       49.09     22.68 o 
   5   8  10       68.20       51.03     30.00 o 
   6   8  10        2.80      -16.57     18.63 o 
   7   8  10        1.25      -19.53     19.53 o 
  -8   9  10       17.15        9.00     19.31 o 
  -7   9  10       72.64       92.84     23.51 o 
  -6   9  10      147.23      159.36     21.07 o 
  -5   9  10       67.27       70.63     23.50 o 
  -4   9  10       97.00      122.70     19.57 o 
  -3   9  10       91.28       64.47     18.47 o 
  -2   9  10      177.32      178.68     18.53 o 
  -1   9  10      850.44      873.94     38.47 o 
   0   9  10      364.90      411.14     27.68 o 
   1   9  10       98.87       92.23     18.22 o 
   2   9  10       88.45       82.92     18.27 o 
   3   9  10       48.99       35.08     23.54 o 
   4   9  10       16.58      -12.10     20.63 o 
   5   9  10       24.33       20.41     18.51 o 
   6   9  10       28.66       13.52     19.87 o 
   7   9  10       20.32        3.45     21.76 o 
  -8  10  10       15.36       50.78     20.78 o 
  -7  10  10        9.55       23.70     20.64 o 
  -6  10  10       42.07        8.70     19.75 o 
  -5  10  10       19.19        3.65     18.37 o 
  -4  10  10       99.37       77.63     22.93 o 
  -3  10  10      181.02      180.02     21.00 o 
  -2  10  10       52.95       68.03     18.03 o 
  -1  10  10      200.62      207.20     17.67 o 
   0  10  10       45.98       29.51     14.15 o 
   1  10  10      235.34      230.49     34.65 o 
   2  10  10        1.13       -8.37     18.15 o 
   3  10  10       48.66       86.68     22.47 o 
   4  10  10        0.53        0.42     21.69 o 
   5  10  10       30.84        8.73     27.26 o 
   6  10  10       10.93       19.66     23.76 o 
  -7  11  10        6.78       -5.98     24.50 o 
  -6  11  10       49.10       83.64     32.68 o 
  -5  11  10       44.08       84.83     21.30 o 
  -4  11  10        7.16       16.92     18.91 o 
  -3  11  10       63.80       47.96     16.50 o 
  -2  11  10      108.63      123.19     20.71 o 
  -1  11  10       65.27       75.21     15.72 o 
   0  11  10        3.71        3.73     24.84 o 
   1  11  10       12.05       20.17     18.92 o 
   2  11  10       95.82       84.14     22.83 o 
   3  11  10       20.06        8.29     22.19 o 
   4  11  10        4.72      -11.45     22.46 o 
   5  11  10       29.57       17.06     24.32 o 
  -6  12  10        5.44       -8.12     21.77 o 
  -5  12  10        1.39       28.02     21.28 o 
  -4  12  10        0.20      -10.06     19.78 o 
  -3  12  10       50.85       22.88     17.14 o 
  -2  12  10       28.28       34.10     16.76 o 
  -1  12  10        0.65       -1.95     20.63 o 
   0  12  10        8.24      -10.48     17.95 o 
   1  12  10       15.29        1.37     18.07 o 
   2  12  10        6.34       20.14     22.19 o 
   3  12  10       69.76       60.50     24.17 o 
   4  12  10       45.89       26.19     24.93 o 
  -5  13  10       30.12       28.89     37.72 o 
  -4  13  10        9.00      -14.06     17.88 o 
  -3  13  10       27.61       25.46     16.46 o 
  -2  13  10       23.27       25.28     19.40 o 
  -1  13  10       22.25       59.56     20.21 o 
   0  13  10       12.76       -3.50     19.56 o 
   1  13  10       12.30       -0.72     20.15 o 
   2  13  10        1.17       -4.90     20.42 o 
   3  13  10        2.12       -5.54     30.83 o 
  -2  14  10        4.44       22.47     42.53 o 
  -1  14  10        1.12       -3.28     25.17 o 
   0  14  10       15.66      -23.27     47.35 o 
 -11   0  11       19.83       61.79     40.93 o 
 -10   0  11       62.75      105.13     40.13 o 
  -9   0  11        0.91      -31.30     31.30 o 
  -8   0  11       20.44      -28.09     29.69 o 
  -7   0  11       35.55       62.04     47.75 o 
  -6   0  11      259.14      249.58     26.48 o 
  -5   0  11      265.72      272.05     28.09 o 
  -4   0  11       10.60       19.20     11.95 o 
  -3   0  11      283.87      285.17     19.84 o 
  -2   0  11       68.60       62.21     14.46 o 
  -1   0  11      571.28      592.61     32.63 o 
   0   0  11      134.35      186.02     18.44 o 
   1   0  11      123.82       98.89     16.85 o 
   2   0  11       19.75       11.83     32.10 o 
   3   0  11        2.44      -14.40     14.40 o 
   4   0  11      188.58      158.94     19.52 o 
   5   0  11       88.03       94.70     28.89 o 
   6   0  11        1.74       -9.63     26.48 o 
   7   0  11      134.49       94.70     32.10 o 
   8   0  11        1.61       15.25     32.10 o 
   9   0  11       74.82      130.01     38.52 o 
 -11   1  11       41.80       24.66     28.65 o 
 -10   1  11       46.01       24.49     26.03 o 
  -9   1  11      170.77      147.97     29.69 o 
  -8   1  11       22.01       18.55     14.45 o 
  -7   1  11      207.70      198.21     22.13 o 
  -6   1  11       27.14       31.05     13.01 o 
  -5   1  11      249.20      255.09     19.27 o 
  -4   1  11       56.55       66.90     14.82 o 
  -3   1  11       29.66       31.27      9.27 o 
  -2   1  11      323.14      336.57     22.01 o 
  -1   1  11      679.16      738.01     26.66 o 
   0   1  11     1154.19     1332.38     64.52 o 
   1   1  11      697.06      646.42     27.11 o 
   2   1  11      119.03      145.57     12.73 o 
   3   1  11      387.30      423.04     19.24 o 
   4   1  11      233.34      173.42     17.75 o 
   5   1  11      154.77      169.63     21.27 o 
   6   1  11      175.57       97.55     21.56 o 
   7   1  11        9.73        0.24     20.90 o 
   8   1  11       47.51       26.63     22.93 o 
   9   1  11        2.91       14.00     38.52 o 
 -11   2  11       31.17       18.76     28.87 o 
 -10   2  11       52.71       38.18     29.69 o 
  -9   2  11       31.37       12.68     15.78 o 
  -8   2  11      179.61      239.12     40.49 o 
  -7   2  11      145.49      142.82     14.17 o 
  -6   2  11        4.94        8.42     12.76 o 
  -5   2  11       58.12       91.08     13.89 o 
  -4   2  11      120.91      119.90     16.38 o 
  -3   2  11      268.43      238.15     13.02 o 
  -2   2  11      162.11      160.79     11.62 o 
  -1   2  11      710.37      782.00     43.90 o 
   0   2  11       46.50       34.17     10.42 o 
   1   2  11      596.69      676.39     25.73 o 
   2   2  11      415.87      439.16     19.54 o 
   3   2  11       30.56       19.84     11.29 o 
   4   2  11      141.59      142.33     13.91 o 
   5   2  11      119.11      110.23     38.92 o 
   6   2  11       93.50       99.51     21.27 o 
   7   2  11      159.55      147.75     24.38 o 
   8   2  11       15.69      -19.58     22.37 o 
   9   2  11       23.97       47.13     24.89 o 
 -10   3  11       11.23       46.48     36.11 o 
  -9   3  11       47.04       54.04     16.54 o 
  -8   3  11       19.25       10.30     15.04 o 
  -7   3  11        1.67      -11.71     13.88 o 
  -6   3  11      113.61      144.48     41.62 o 
  -5   3  11       78.11       79.87     14.46 o 
  -4   3  11      175.74      161.85     13.44 o 
  -3   3  11     1028.82     1019.27     33.62 o 
  -2   3  11      130.05      126.47     11.30 o 
  -1   3  11        5.31       19.58     10.31 o 
   0   3  11      371.21      385.72     17.74 o 
   1   3  11       90.49       95.74     11.93 o 
   2   3  11      364.99      401.94     18.93 o 
   3   3  11      102.74      109.26     13.39 o 
   4   3  11      290.94      286.30     17.13 o 
   5   3  11       23.10       23.30     19.84 o 
   6   3  11       36.07       20.82     20.97 o 
   7   3  11       13.85       -3.47     21.71 o 
   8   3  11        4.74       23.83     23.50 o 
 -10   4  11       59.56       56.98     20.50 o 
  -9   4  11       57.39       65.18     25.68 o 
  -8   4  11       31.89       40.73     19.74 o 
  -7   4  11      235.91      217.89     24.10 o 
  -6   4  11       28.66       13.41     13.51 o 
  -5   4  11      137.75      119.73     14.65 o 
  -4   4  11       53.94       67.66     12.66 o 
  -3   4  11      224.87      233.77     14.06 o 
  -2   4  11       69.56       55.62     10.52 o 
  -1   4  11       18.19       14.78     13.67 o 
   0   4  11      181.24      180.28     19.00 o 
   1   4  11      271.68      274.29     15.82 o 
   2   4  11      309.09      304.60     17.02 o 
   3   4  11       50.30       45.97     12.38 o 
   4   4  11      171.32      173.94     15.60 o 
   5   4  11       51.36       11.07     20.66 o 
   6   4  11       60.59       53.87     29.29 o 
   7   4  11       33.20       21.59     19.20 o 
   8   4  11       11.09        7.70     23.18 o 
 -10   5  11       56.93       69.05     23.21 o 
  -9   5  11       22.00        7.38     54.97 o 
  -8   5  11      279.47      287.91     20.03 o 
  -7   5  11        3.76        9.36     20.05 o 
  -6   5  11      391.67      345.04     28.49 o 
  -5   5  11       22.39        1.64     20.42 o 
  -4   5  11      157.76      156.83     13.62 o 
  -3   5  11       17.21        1.63     10.17 o 
  -2   5  11        8.90      -10.26     10.26 o 
  -1   5  11      126.07      110.66     12.26 o 
   0   5  11       50.96       56.02     11.82 o 
   1   5  11       19.33       20.42     12.63 o 
   2   5  11      160.90      175.10     14.69 o 
   3   5  11       29.30       25.91     12.63 o 
   4   5  11       37.72       38.41     16.59 o 
   5   5  11      113.15       92.77     22.47 o 
   6   5  11       67.37       77.99     22.68 o 
   7   5  11       17.89       10.40     19.90 o 
   8   5  11       49.47       48.94     25.70 o 
 -10   6  11        6.57       50.91     24.17 o 
  -9   6  11      110.69       55.28     24.62 o 
  -8   6  11       39.00       47.65     16.31 o 
  -7   6  11       65.20       22.58     21.40 o 
  -6   6  11      427.91      421.39     31.40 o 
  -5   6  11      308.07      282.77     34.11 o 
  -4   6  11      241.18      266.50     19.74 o 
  -3   6  11      226.97      260.74     17.82 o 
  -2   6  11      135.52      157.88     14.48 o 
  -1   6  11       67.17       61.45     12.45 o 
   0   6  11      209.78      232.35     15.72 o 
   1   6  11        4.91        4.39     11.99 o 
   2   6  11        2.96       11.00     12.54 o 
   3   6  11      121.22      105.86     14.93 o 
   4   6  11       57.57       33.06     20.66 o 
   5   6  11       41.53       23.38     22.37 o 
   6   6  11       12.69        4.08     22.98 o 
   7   6  11        0.61      -11.88     20.78 o 
   8   6  11        8.05       -8.53     63.80 o 
  -9   7  11       20.59       10.56     24.62 o 
  -8   7  11       10.63      -10.49     20.06 o 
  -7   7  11      122.68       66.98     24.22 o 
  -6   7  11       27.65       70.14     22.51 o 
  -5   7  11       10.74        8.99     22.07 o 
  -4   7  11      135.61      151.36     37.19 o 
  -3   7  11      165.72      161.35     15.53 o 
  -2   7  11       21.40       33.47     12.44 o 
  -1   7  11      184.02      172.39     17.89 o 
   0   7  11       62.19       51.73     15.49 o 
   1   7  11       24.59       40.74     15.51 o 
   2   7  11       22.41       22.14     15.78 o 
   3   7  11      219.03      252.42     20.77 o 
   4   7  11        4.49        8.07     21.47 o 
   5   7  11       38.30       61.75     23.81 o 
   6   7  11       36.01        5.08     21.54 o 
   7   7  11       20.03       26.68     22.75 o 
  -9   8  11       27.16       32.59     18.61 o 
  -8   8  11        8.43       17.07     18.38 o 
  -7   8  11        7.00       21.65     18.33 o 
  -6   8  11       45.67       36.55     23.67 o 
  -5   8  11       50.78       62.64     22.37 o 
  -4   8  11      120.54      143.59     24.39 o 
  -3   8  11      244.05      277.66     21.54 o 
  -2   8  11      101.06      105.78     14.51 o 
  -1   8  11      124.73      155.37     15.20 o 
   0   8  11       10.05       24.52     12.87 o 
   1   8  11       12.27       -1.97     16.29 o 
   2   8  11      104.76      141.56     31.85 o 
   3   8  11        4.24        5.22     22.87 o 
   4   8  11        4.44      -21.80     21.80 o 
   5   8  11       23.62       58.22     39.32 o 
   6   8  11       20.48        8.38     22.19 o 
   7   8  11       57.61       32.69     25.48 o 
  -8   9  11        6.56       -7.37     26.33 o 
  -7   9  11       29.57       26.42     20.06 o 
  -6   9  11       15.06      -18.78     18.78 o 
  -5   9  11       33.43       20.87     23.81 o 
  -4   9  11      227.34      192.06     21.28 o 
  -3   9  11       31.92       54.63     17.67 o 
  -2   9  11       86.45       93.81     15.17 o 
  -1   9  11      113.09       94.73     15.15 o 
   0   9  11       39.07       57.51     14.07 o 
   1   9  11      616.81      739.91     62.60 o 
   2   9  11       47.33       40.10     18.30 o 
   3   9  11       64.48       65.60     26.08 o 
   4   9  11        9.82        5.43     28.49 o 
   5   9  11       23.26       14.65     18.99 o 
   6   9  11       19.63       49.37     20.64 o 
  -8  10  11        1.14       -8.03     32.10 o 
  -7  10  11       30.83        9.04     26.24 o 
  -6  10  11       34.82       28.88     19.89 o 
  -5  10  11       49.35       74.04     20.53 o 
  -4  10  11       55.03       96.61     24.38 o 
  -3  10  11       18.76       19.53     18.46 o 
  -2  10  11       38.26       28.04     17.92 o 
  -1  10  11       16.38       19.24     14.46 o 
   0  10  11       53.07       68.55     19.16 o 
   1  10  11      140.44      101.78     20.05 o 
   2  10  11       53.10       48.80     19.50 o 
   3  10  11       52.92       55.32     25.52 o 
   4  10  11       48.18       21.59     26.12 o 
   5  10  11        7.28       22.10     22.88 o 
   6  10  11        7.76       11.29     24.79 o 
  -7  11  11       23.02       44.04     22.63 o 
  -6  11  11       52.24       92.60     22.67 o 
  -5  11  11       60.01       94.23     21.56 o 
  -4  11  11       78.39       68.60     20.31 o 
  -3  11  11       81.60       58.06     35.31 o 
  -2  11  11      105.01      118.70     20.25 o 
  -1  11  11        7.02        3.18     15.98 o 
   0  11  11        1.51       -8.51     18.87 o 
   1  11  11       53.27       64.66     20.37 o 
   2  11  11        3.95       26.22     26.08 o 
   3  11  11       26.03       49.96     25.30 o 
   4  11  11       22.21        9.74     23.61 o 
   5  11  11        4.31       -5.83     30.50 o 
  -6  12  11        9.26      -14.45     38.52 o 
  -5  12  11       13.10       -5.63     20.99 o 
  -4  12  11        8.37        0.29     20.12 o 
  -3  12  11        0.69        5.85     17.67 o 
  -2  12  11       28.00       40.30     17.46 o 
  -1  12  11       10.90      -19.54     24.79 o 
   0  12  11       24.75       12.79     22.52 o 
   1  12  11        9.68       12.87     20.63 o 
   2  12  11       59.05       64.59     24.13 o 
   3  12  11        0.57        2.71     24.40 o 
   4  12  11       21.78       10.27     25.11 o 
  -4  13  11        0.50        3.66     18.64 o 
  -3  13  11        5.44       -0.21     18.37 o 
  -2  13  11       12.13        3.46     19.88 o 
  -1  13  11       28.54        2.99     20.13 o 
   0  13  11        5.46       13.29     20.33 o 
   1  13  11       52.58       43.10     21.20 o 
   2  13  11        1.16      -19.30     20.78 o 
 -11   0  12        4.13       -8.03     40.93 o 
 -10   0  12       52.37       71.42     38.52 o 
  -9   0  12        0.03       80.25     36.11 o 
  -8   0  12      105.51       82.18     34.91 o 
  -7   0  12      161.61      154.88     24.08 o 
  -6   0  12      117.19      109.14     22.47 o 
  -5   0  12       11.75       13.64     19.26 o 
  -4   0  12      465.27      459.83     26.91 o 
  -3   0  12       77.90       79.49     14.85 o 
  -2   0  12       33.27       11.42     13.82 o 
  -1   0  12      351.59      362.78     24.11 o 
   0   0  12      967.36      858.83     43.12 o 
   1   0  12      350.73      378.74     25.81 o 
   2   0  12       12.14       -2.26     15.29 o 
   3   0  12       54.96       51.22     17.30 o 
   4   0  12        2.12        0.05     23.27 o 
   5   0  12      251.20      295.32     36.92 o 
   6   0  12       29.00       43.34     28.89 o 
   7   0  12        1.41      -21.67     28.89 o 
   8   0  12       13.61       12.84     33.71 o 
 -11   1  12       16.79       -4.41     28.94 o 
 -10   1  12        4.54      -17.22     26.35 o 
  -9   1  12       76.15       47.54     25.52 o 
  -8   1  12        0.46       -3.34     22.67 o 
  -7   1  12       88.01       76.14     13.47 o 
  -6   1  12       24.82       24.35     13.89 o 
  -5   1  12        5.82        0.40     13.62 o 
  -4   1  12      573.48      568.75     21.73 o 
  -3   1  12       23.13       31.30      9.67 o 
  -2   1  12      297.60      324.62     19.46 o 
  -1   1  12      432.84      421.52     20.73 o 
   0   1  12      674.96      667.66     25.47 o 
   1   1  12        9.02        2.00     10.60 o 
   2   1  12      216.64      234.10     15.11 o 
   3   1  12      120.40      116.77     13.42 o 
   4   1  12      149.94      147.77     14.51 o 
   5   1  12       46.73       36.42     19.00 o 
   6   1  12       36.51       32.90     21.00 o 
   7   1  12       17.76        3.55     21.80 o 
   8   1  12       20.13       -1.57     23.50 o 
 -10   2  12       39.98       32.96     27.41 o 
  -9   2  12      195.20      219.85     34.98 o 
  -8   2  12      101.73       92.76     28.26 o 
  -7   2  12       91.77       81.96     28.02 o 
  -6   2  12      190.09      190.76     17.81 o 
  -5   2  12       95.94       81.86     15.03 o 
  -4   2  12       69.62       77.38      9.99 o 
  -3   2  12      444.53      485.73     20.02 o 
  -2   2  12      121.06      113.64     11.39 o 
  -1   2  12      290.11      265.97     15.04 o 
   0   2  12       17.28       16.94     10.62 o 
   1   2  12       24.18       39.06     11.41 o 
   2   2  12      134.71      146.79     13.39 o 
   3   2  12       46.25       24.68     12.09 o 
   4   2  12      242.01      231.18     23.75 o 
   5   2  12       39.64       12.08     38.12 o 
   6   2  12       52.23       44.94     36.11 o 
   7   2  12        4.61        5.32     22.41 o 
   8   2  12       19.02       -4.01     23.75 o 
 -10   3  12      176.39      215.28     31.31 o 
  -9   3  12       10.72        5.59     16.32 o 
  -8   3  12       97.14      113.85     20.42 o 
  -7   3  12      127.88      120.23     15.06 o 
  -6   3  12      199.78      204.86     29.94 o 
  -5   3  12      175.77      164.47     17.30 o 
  -4   3  12        6.89        5.83     11.27 o 
  -3   3  12       38.06       40.97     13.45 o 
  -2   3  12      985.23      877.83     30.74 o 
  -1   3  12       85.32      110.28     11.81 o 
   0   3  12       44.35       61.47     11.51 o 
   1   3  12       48.71       49.88     11.87 o 
   2   3  12       20.84       13.34     17.58 o 
   3   3  12      154.81      161.78     15.01 o 
   4   3  12       11.40       29.29     13.08 o 
   5   3  12       14.41       14.80     20.66 o 
   6   3  12       10.43        2.34     34.91 o 
   7   3  12       12.67      -34.37     36.51 o 
   8   3  12        2.78       20.28     24.56 o 
 -10   4  12       18.07       -1.05     20.50 o 
  -9   4  12       76.85       62.86     17.67 o 
  -8   4  12       40.41       31.12     19.56 o 
  -7   4  12       18.79       12.73     19.15 o 
  -6   4  12       33.86       44.79     14.28 o 
  -5   4  12      217.15      231.05     42.13 o 
  -4   4  12      198.04      207.66     17.64 o 
  -3   4  12       10.03       20.32     10.21 o 
  -2   4  12      261.00      274.18     15.29 o 
  -1   4  12       44.90       45.15     11.39 o 
   0   4  12        2.61        0.12     10.97 o 
   1   4  12      176.85      213.28     20.45 o 
   2   4  12      219.13      202.73     15.59 o 
   3   4  12       11.93       11.18     12.85 o 
   4   4  12       31.79       33.72     16.63 o 
   5   4  12       36.06       22.50     21.23 o 
   6   4  12       57.41       46.10     22.93 o 
   7   4  12       12.42       14.07     33.30 o 
   8   4  12       14.22        6.91     42.53 o 
 -10   5  12        3.69       25.50     21.98 o 
  -9   5  12       15.27        4.39     22.23 o 
  -8   5  12      102.59       94.85     47.35 o 
  -7   5  12       89.56       35.69     21.01 o 
  -6   5  12      186.40      194.32     35.71 o 
  -5   5  12      109.62       74.26     15.16 o 
  -4   5  12       31.63       17.95     13.59 o 
  -3   5  12        5.77        6.37     10.76 o 
  -2   5  12      208.11      195.00     14.22 o 
  -1   5  12       16.13       14.04     11.31 o 
   0   5  12       72.29       82.22     12.50 o 
   1   5  12        9.34        9.85     12.09 o 
   2   5  12      157.86      140.33     16.33 o 
   3   5  12       47.44       55.47     14.05 o 
   4   5  12        5.02      -16.84     16.84 o 
   5   5  12       16.86       15.17     22.11 o 
   6   5  12       22.60        0.40     26.08 o 
   7   5  12       40.45       66.97     21.35 o 
   8   5  12        1.29       17.41     25.52 o 
 -10   6  12       22.23        1.21     24.64 o 
  -9   6  12       14.42        5.46     23.57 o 
  -8   6  12      331.23      322.72     29.72 o 
  -7   6  12       80.60       67.04     22.94 o 
  -6   6  12      529.06      419.39     31.76 o 
  -5   6  12      330.76      339.87     41.33 o 
  -4   6  12      111.98      115.43     14.32 o 
  -3   6  12      999.95      985.07     34.76 o 
  -2   6  12       87.36       83.74     16.68 o 
  -1   6  12      148.64      156.54     14.61 o 
   0   6  12      255.48      259.58     17.14 o 
   1   6  12      216.56      236.24     16.82 o 
   2   6  12       18.75       13.95     13.50 o 
   3   6  12      155.59      145.77     16.12 o 
   4   6  12       22.30       15.97     17.89 o 
   5   6  12       43.36       15.62     23.24 o 
   6   6  12       10.20       26.21     24.11 o 
   7   6  12       31.24       56.35     34.57 o 
  -9   7  12       72.01       63.94     18.22 o 
  -8   7  12       15.83        2.92     17.72 o 
  -7   7  12      114.81       85.42     24.79 o 
  -6   7  12       39.43       86.12     23.08 o 
  -5   7  12      130.81      150.50     46.95 o 
  -4   7  12       23.36       43.07     16.98 o 
  -3   7  12      521.42      550.52     29.51 o 
  -2   7  12      136.44      144.46     17.26 o 
  -1   7  12      158.62      147.87     15.74 o 
   0   7  12       17.04        4.75     13.48 o 
   1   7  12       55.50       46.30     14.53 o 
   2   7  12       74.07       67.49     16.92 o 
   3   7  12       74.25       39.42     17.09 o 
   4   7  12       65.13       65.04     24.48 o 
   5   7  12        7.05      -19.92     23.54 o 
   6   7  12        4.86      -21.34     21.34 o 
   7   7  12        5.54      -22.57     22.57 o 
  -9   8  12       13.36       23.84     18.77 o 
  -8   8  12       29.25       63.89     19.81 o 
  -7   8  12       42.25       67.25     19.97 o 
  -6   8  12       20.44       20.59     23.18 o 
  -5   8  12       77.58       39.80     25.68 o 
  -4   8  12      173.02      194.25     20.82 o 
  -3   8  12        3.62        6.26     16.47 o 
  -2   8  12      278.71      239.04     17.40 o 
  -1   8  12      167.52      157.70     15.72 o 
   0   8  12      463.55      424.37     32.90 o 
   1   8  12       59.65       99.62     18.23 o 
   2   8  12      230.32      198.02     20.88 o 
   3   8  12        0.56      -21.84     21.84 o 
   4   8  12      181.34      206.58     42.53 o 
   5   8  12        3.21       16.82     25.13 o 
   6   8  12        6.91       11.03     22.72 o 
   7   8  12        7.26      -30.61     30.61 o 
  -8   9  12       20.86        1.55     20.27 o 
  -7   9  12       49.19       21.37     20.41 o 
  -6   9  12       95.61      112.05     51.36 o 
  -5   9  12        9.77      -18.63     22.68 o 
  -4   9  12       43.39       51.83     22.11 o 
  -3   9  12       16.89       36.74     17.76 o 
  -2   9  12       68.10       82.70     18.35 o 
  -1   9  12      497.72      551.57     52.53 o 
   0   9  12      261.15      300.62     19.25 o 
   1   9  12       12.79       28.26     17.96 o 
   2   9  12       31.86       55.21     18.61 o 
   3   9  12      121.40      119.32     34.51 o 
   4   9  12       18.12       -6.02     29.29 o 
   5   9  12       64.28       57.59     25.68 o 
   6   9  12       11.09        6.04     24.78 o 
  -7  10  12       82.72       78.09     22.30 o 
  -6  10  12       31.96       34.81     20.38 o 
  -5  10  12       65.13       70.00     28.09 o 
  -4  10  12       65.57       75.49     24.07 o 
  -3  10  12       27.33       15.26     18.52 o 
  -2  10  12       71.62      101.74     19.33 o 
  -1  10  12        0.03       10.59     14.70 o 
   0  10  12      315.74      336.96     31.64 o 
   1  10  12        1.24      -18.55     18.55 o 
   2  10  12      132.59      111.95     56.98 o 
   3  10  12       17.74       29.29     25.54 o 
   4  10  12       22.58       14.58     22.83 o 
   5  10  12       18.48       46.24     28.82 o 
  -6  11  12       23.57       28.49     21.60 o 
  -5  11  12       39.50       55.94     21.00 o 
  -4  11  12        5.20       25.53     24.32 o 
  -3  11  12       38.12       15.47     19.65 o 
  -2  11  12       64.32       74.02     19.76 o 
  -1  11  12       18.76       21.39     25.02 o 
   0  11  12       71.16       66.02     25.40 o 
   1  11  12       48.45       64.76     21.32 o 
   2  11  12        9.26      -14.19     32.50 o 
   3  11  12        0.71       24.47     23.80 o 
   4  11  12       22.74       21.10     23.97 o 
  -5  12  12       12.59       22.57     22.06 o 
  -4  12  12       13.85       27.26     21.19 o 
  -3  12  12       13.40       -0.51     17.87 o 
  -2  12  12       14.30       42.41     26.91 o 
  -1  12  12       27.11       66.79     27.48 o 
   0  12  12       39.47       30.59     20.88 o 
   1  12  12       22.20      -11.19     26.16 o 
   2  12  12       14.29       16.41     24.32 o 
   3  12  12       34.06       41.10     34.95 o 
  -3  13  12       16.34       22.15     32.10 o 
  -2  13  12       10.75       -5.61     23.10 o 
  -1  13  12       25.95        2.96     23.24 o 
   0  13  12        2.52        4.20     23.98 o 
   1  13  12        2.83      -23.49     23.49 o 
 -10   0  13        6.14      -17.66     37.72 o 
  -9   0  13      135.94      192.60     40.93 o 
  -8   0  13       33.96        4.82     17.01 o 
  -7   0  13      196.48      166.92     25.68 o 
  -5   0  13       57.92       63.40     22.47 o 
  -4   0  13      100.03      105.13     15.41 o 
  -3   0  13        1.10        1.82     13.82 o 
  -2   0  13      269.75      280.09     25.28 o 
  -1   0  13      209.22      244.53     21.23 o 
   0   0  13       66.03       55.40     16.73 o 
   1   0  13       31.54       24.88     16.46 o 
   2   0  13      383.89      327.05     25.25 o 
   3   0  13      259.06      229.25     22.68 o 
   4   0  13        0.51       28.70     18.28 o 
   5   0  13      217.17      272.05     37.72 o 
   6   0  13        3.26        4.01     28.89 o 
   7   0  13       18.45       -7.22     31.30 o 
   8   0  13        0.06       -9.63     34.51 o 
 -10   1  13      163.42      157.95     62.19 o 
  -9   1  13       43.51       66.13     26.91 o 
  -8   1  13       88.78       87.75     14.27 o 
  -7   1  13       46.28       24.21     14.97 o 
  -6   1  13      173.07      154.02     28.09 o 
  -5   1  13      218.41      218.44     20.09 o 
  -4   1  13       95.82      109.83     11.24 o 
  -3   1  13       76.66       91.80     11.32 o 
  -2   1  13      167.85      200.77     14.02 o 
  -1   1  13       17.87       21.01     10.82 o 
   0   1  13       99.96       90.70     12.23 o 
   1   1  13      534.68      583.77     24.21 o 
   2   1  13       10.79       14.41     12.01 o 
   3   1  13       23.13       21.22     12.52 o 
   4   1  13       17.41       21.69     13.20 o 
   5   1  13      120.62       84.33     21.54 o 
   6   1  13       70.81       97.90     35.71 o 
   7   1  13       10.27       10.71     22.41 o 
   8   1  13       17.65       12.55     23.81 o 
 -10   2  13       28.56       17.01     27.74 o 
  -9   2  13        6.26       10.85     16.82 o 
  -8   2  13       95.45       92.29     14.67 o 
  -7   2  13      140.97      119.94     15.52 o 
  -6   2  13       32.45       41.11     15.29 o 
  -5   2  13      165.62      159.11     21.27 o 
  -4   2  13      171.68      174.94     14.98 o 
  -3   2  13       76.94       68.75     13.01 o 
  -2   2  13      321.96      334.79     19.34 o 
  -1   2  13      209.33      199.01     14.02 o 
   0   2  13      161.60      183.99     14.14 o 
   1   2  13      302.84      364.97     19.53 o 
   2   2  13       76.56       96.65     13.42 o 
   3   2  13        7.71       -1.62     12.62 o 
   4   2  13      201.31      214.80     24.48 o 
   5   2  13      128.95      109.94     22.93 o 
   6   2  13        6.01      -20.97     20.97 o 
   7   2  13       29.34      -12.60     22.68 o 
   8   2  13       10.22      -15.21     24.07 o 
 -10   3  13       30.94        6.02     26.20 o 
  -9   3  13       57.37       54.43     35.15 o 
  -8   3  13       65.36       79.96     20.90 o 
  -7   3  13       43.63       55.76     16.17 o 
  -6   3  13      511.91      466.58     28.89 o 
  -5   3  13       27.10       13.95     26.48 o 
  -4   3  13      164.53      155.01     15.13 o 
  -3   3  13       26.63       21.06     10.57 o 
  -2   3  13       42.03       29.28     11.12 o 
  -1   3  13      219.83      232.22     15.10 o 
   0   3  13      194.95      203.64     15.04 o 
   1   3  13       98.31       87.95     13.57 o 
   2   3  13        1.45        3.62     12.26 o 
   3   3  13      208.26      215.79     16.61 o 
   4   3  13      135.42      167.50     16.43 o 
   5   3  13      280.78      290.19     41.33 o 
   6   3  13       41.08       19.15     22.51 o 
   7   3  13       33.63       24.39     24.07 o 
   8   3  13       20.01       -1.37     25.78 o 
 -10   4  13       14.34       22.49     20.43 o 
  -9   4  13       13.96       41.73     17.84 o 
  -8   4  13       32.08       14.09     45.34 o 
  -7   4  13       48.40       63.90     23.95 o 
  -6   4  13      189.84      195.17     25.12 o 
  -5   4  13      354.34      328.05     24.08 o 
  -4   4  13      741.50      666.64     29.96 o 
  -3   4  13       90.80      120.08     16.56 o 
  -2   4  13      617.40      555.70     23.29 o 
  -1   4  13       76.62      100.48     15.75 o 
   0   4  13      116.34      132.71     13.82 o 
   1   4  13       34.11       59.34     13.05 o 
   2   4  13       52.16       30.05     13.36 o 
   3   4  13      138.48      158.69     16.18 o 
   4   4  13       33.68       21.89     16.92 o 
   5   4  13       52.85       46.76     23.18 o 
   6   4  13        4.07        0.30     23.50 o 
   7   4  13        9.57        9.32     23.81 o 
   8   4  13       17.91       25.80     25.78 o 
 -10   5  13       56.57       35.51     37.32 o 
  -9   5  13      101.75       87.86     19.53 o 
  -8   5  13      230.52      187.86     29.69 o 
  -7   5  13      248.21      221.15     28.09 o 
  -6   5  13       89.16      106.40     17.02 o 
  -5   5  13      403.71      441.61     34.18 o 
  -4   5  13      410.43      428.96     25.45 o 
  -3   5  13      110.27      121.28     20.27 o 
  -2   5  13      430.12      433.93     20.14 o 
  -1   5  13       26.73       25.23     12.43 o 
   0   5  13      208.96      225.13     16.45 o 
   1   5  13       59.69       87.58     13.89 o 
   2   5  13      152.77      157.33     15.87 o 
   3   5  13       49.09       55.20     18.19 o 
   4   5  13       33.62       11.41     17.96 o 
   5   5  13       29.47       27.05     23.24 o 
   6   5  13       11.58       -0.40     23.27 o 
   7   5  13       47.69       10.77     41.73 o 
  -9   6  13       69.21       64.68     50.56 o 
  -8   6  13       73.53       49.70     23.71 o 
  -7   6  13       73.23       10.38     22.17 o 
  -6   6  13       50.85       21.54     29.69 o 
  -5   6  13       42.94       49.62     26.08 o 
  -4   6  13      526.93      559.15     24.56 o 
  -3   6  13      157.74      152.68     14.57 o 
  -2   6  13       95.38      145.28     23.52 o 
  -1   6  13      355.24      335.62     19.01 o 
   0   6  13       79.38       98.31     14.38 o 
   1   6  13       24.55       37.12     13.93 o 
   2   6  13       29.02       36.33     14.61 o 
   3   6  13       52.35       49.26     15.09 o 
   4   6  13        0.12        6.90     18.52 o 
   5   6  13       95.58       72.23     24.95 o 
   6   6  13       22.51        4.18     44.54 o 
   7   6  13       11.55      -22.04     22.04 o 
  -9   7  13       13.29       24.18     18.20 o 
  -8   7  13        2.28       -1.25     18.26 o 
  -7   7  13       34.28       24.97     34.91 o 
  -6   7  13       13.50      -12.06     30.50 o 
  -5   7  13      130.90      101.30     23.50 o 
  -4   7  13       35.51       72.50     27.87 o 
  -3   7  13      237.38      224.97     20.14 o 
  -2   7  13       50.90       24.82     13.72 o 
  -1   7  13       42.49       49.87     14.45 o 
   0   7  13       53.11       49.29     14.46 o 
   1   7  13        3.31      -14.59     14.59 o 
   2   7  13        2.59        0.10     14.68 o 
   3   7  13        0.07      -22.13     22.13 o 
   4   7  13       26.31       46.55     24.40 o 
   5   7  13       35.57       38.56     33.30 o 
   6   7  13       13.09        1.20     25.81 o 
   7   7  13       13.13        7.92     23.32 o 
  -9   8  13       12.53       64.20     28.89 o 
  -8   8  13       31.77       27.26     19.65 o 
  -7   8  13        2.66      -16.29     24.45 o 
  -6   8  13       32.24       53.55     24.56 o 
  -5   8  13      132.56      127.62     24.68 o 
  -4   8  13      214.83      224.29     26.95 o 
  -3   8  13       39.20       70.85     22.37 o 
  -2   8  13      181.30      187.62     23.51 o 
  -1   8  13       22.91       12.72     16.94 o 
   0   8  13       90.53       95.75     18.62 o 
   1   8  13      210.31      192.63     20.82 o 
   2   8  13       53.01       42.50     18.45 o 
   3   8  13       18.57       10.43     23.83 o 
   4   8  13       29.28       13.13     25.52 o 
   5   8  13        5.11       20.67     25.81 o 
   6   8  13       17.46       -4.41     23.60 o 
  -8   9  13       11.40       -1.64     20.64 o 
  -7   9  13       25.12       31.02     20.54 o 
  -6   9  13       37.01       35.19     25.13 o 
  -5   9  13        2.12       -2.13     22.68 o 
  -4   9  13       51.46       48.00     22.93 o 
  -3   9  13       35.11       43.88     24.65 o 
  -2   9  13      186.76      212.35     21.30 o 
  -1   9  13      166.34      210.08     28.33 o 
   0   9  13       43.30       53.19     15.14 o 
   1   9  13      162.58      171.84     21.54 o 
   2   9  13       55.08       93.63     39.03 o 
   3   9  13        6.69      -21.02     24.11 o 
   4   9  13       11.65        4.27     26.88 o 
   5   9  13       61.44       88.20     28.87 o 
   6   9  13        1.97       18.46     48.95 o 
  -7  10  13        5.74        8.16     21.22 o 
  -6  10  13       28.47       23.00     25.09 o 
  -5  10  13       54.56       75.64     26.08 o 
  -4  10  13       19.88       14.33     23.18 o 
  -3  10  13       38.56       28.02     26.28 o 
  -2  10  13       26.43       42.74     18.49 o 
  -1  10  13       36.17       33.12     15.70 o 
   0  10  13       12.29        9.61     19.08 o 
   1  10  13        4.30        4.04     18.80 o 
   2  10  13       68.52       44.38     26.27 o 
   3  10  13        1.30       -1.61     27.69 o 
   4  10  13       53.36        8.56     26.95 o 
   5  10  13        2.03       -7.11     28.59 o 
  -6  11  13       28.82       23.19     22.04 o 
  -5  11  13       43.33       74.68     22.38 o 
  -4  11  13        5.83        5.59     24.64 o 
  -3  11  13        1.61      -19.54     19.54 o 
  -2  11  13       37.95       35.34     19.96 o 
  -1  11  13        8.54      -15.45     25.68 o 
   0  11  13        4.46       -4.55     20.26 o 
   1  11  13        3.44       -3.32     20.37 o 
   2  11  13        8.24        8.05     27.48 o 
   3  11  13       13.68      -26.67     26.67 o 
   4  11  13       13.41       -5.88     34.30 o 
  -5  12  13        8.72        3.78     21.74 o 
  -4  12  13        1.57      -19.30     20.91 o 
  -3  12  13       21.02       30.28     24.56 o 
  -2  12  13        3.66      -18.96     26.84 o 
  -1  12  13        9.73       18.03     26.74 o 
   0  12  13       26.35       29.92     27.08 o 
   1  12  13        0.74       -2.33     27.31 o 
   2  12  13        9.82      -14.70     54.57 o 
   3  12  13        3.38      -49.76     49.76 o 
  -2  13  13        1.18        5.27     24.03 o 
  -1  13  13        4.49       22.76     29.02 o 
   0  13  13       34.21       53.77     43.34 o 
 -10   0  14        0.86       -4.82     39.32 o 
  -9   0  14      150.71      155.96     34.91 o 
  -8   0  14       62.02       62.60     23.27 o 
  -7   0  14        0.58        1.61     22.47 o 
  -6   0  14      116.97       97.10     24.88 o 
  -5   0  14        6.64        9.63     22.47 o 
  -4   0  14      223.83      235.85     20.33 o 
  -3   0  14       24.24       21.73     14.97 o 
  -2   0  14        8.45        7.16     15.29 o 
  -1   0  14       17.07       33.92     34.11 o 
   0   0  14        4.76       23.46     16.68 o 
   1   0  14       71.14       24.79     30.09 o 
   2   0  14      159.11      176.67     31.30 o 
   3   0  14      608.46      584.24     35.17 o 
   4   0  14      164.59      222.03     24.64 o 
   5   0  14        2.90      -28.09     29.69 o 
   6   0  14       75.40       65.81     32.90 o 
   7   0  14        7.90       43.34     33.71 o 
   8   0  14       34.46        0.80     36.92 o 
 -10   1  14       68.65       97.50     30.01 o 
  -9   1  14       67.96       55.36     18.02 o 
  -8   1  14      129.92      134.89     17.95 o 
  -7   1  14       22.46        4.24     28.89 o 
  -6   1  14       56.09       80.73     17.30 o 
  -5   1  14       35.81       57.67     16.73 o 
  -4   1  14      185.64      166.45     19.94 o 
  -3   1  14        5.98        6.04     10.52 o 
  -2   1  14       88.39      101.25     12.41 o 
  -1   1  14      238.41      237.20     15.52 o 
   0   1  14       22.98       11.14     13.55 o 
   1   1  14       73.33       71.57     13.13 o 
   2   1  14      247.04      277.40     17.61 o 
   3   1  14      136.48      137.31     15.22 o 
   4   1  14       32.55       32.75     13.92 o 
   5   1  14      110.22      100.39     23.24 o 
   6   1  14       21.61      -20.14     54.97 o 
   7   1  14        8.64      -16.01     23.24 o 
   8   1  14        4.43      -24.40     24.40 o 
 -10   2  14       17.98       16.28     63.80 o 
  -9   2  14       14.49       14.77     17.75 o 
  -8   2  14       46.13       35.88     14.81 o 
  -7   2  14       56.18       45.95     19.66 o 
  -6   2  14      168.06      157.42     18.95 o 
  -5   2  14      137.98      119.69     18.44 o 
  -4   2  14       34.44       58.87     23.39 o 
  -3   2  14      314.01      315.68     23.86 o 
  -2   2  14        7.26        5.06     11.02 o 
  -1   2  14      225.88      237.28     15.63 o 
   0   2  14      139.41      154.94     14.02 o 
   1   2  14      496.93      507.91     22.56 o 
   2   2  14       64.10       68.89     15.56 o 
   3   2  14      249.15      261.31     18.13 o 
   4   2  14      259.93      303.97     37.98 o 
   5   2  14       30.70       16.45     43.74 o 
   6   2  14       39.40       49.01     22.93 o 
   7   2  14       24.20       43.58     28.49 o 
   8   2  14       88.30       84.53     27.17 o 
 -10   3  14       59.02       45.73     19.75 o 
  -9   3  14      116.88      147.74     24.99 o 
  -8   3  14       11.53        7.94     15.14 o 
  -7   3  14      148.82      162.74     26.63 o 
  -6   3  14       73.18       81.06     17.59 o 
  -5   3  14      319.69      309.99     23.81 o 
  -4   3  14      159.04      166.61     17.67 o 
  -3   3  14      108.73      105.01     12.54 o 
  -2   3  14        1.41        8.10     11.31 o 
  -1   3  14       26.33       38.17     12.31 o 
   0   3  14      216.64      186.51     17.82 o 
   1   3  14       14.91       47.78     13.58 o 
   2   3  14       96.16      101.23     14.61 o 
   3   3  14      438.40      481.54     24.44 o 
   4   3  14       21.14       10.30     23.68 o 
   5   3  14      191.74      197.86     26.65 o 
   6   3  14       40.49       30.75     35.71 o 
   7   3  14        5.31       45.80     40.13 o 
 -10   4  14       37.61       31.94     19.73 o 
  -9   4  14       20.07       50.96     22.23 o 
  -8   4  14       36.02        4.22     21.23 o 
  -7   4  14       15.62       24.93     15.27 o 
  -6   4  14       98.77       86.04     16.08 o 
  -5   4  14       55.29       48.07     27.29 o 
  -4   4  14      204.75      204.12     20.55 o 
  -3   4  14      227.08      241.96     15.50 o 
  -2   4  14      253.41      274.57     16.67 o 
  -1   4  14       87.44      105.34     16.33 o 
   0   4  14      229.54      202.96     16.02 o 
   1   4  14       27.85       15.96     13.48 o 
   2   4  14       95.44       96.98     15.50 o 
   3   4  14       44.78       55.98     17.55 o 
   4   4  14        7.28       25.39     17.91 o 
   5   4  14       24.00       49.39     33.71 o 
   6   4  14       15.51       -1.30     24.32 o 
   7   4  14        5.03       -4.55     46.55 o 
 -10   5  14       13.98       43.03     24.16 o 
  -9   5  14       97.37       75.06     30.90 o 
  -8   5  14      104.19      143.71     24.78 o 
  -7   5  14       63.89       39.56     21.94 o 
  -6   5  14      510.95      538.33     28.11 o 
  -5   5  14      135.77      129.11     60.59 o 
  -4   5  14       94.72       73.86     15.58 o 
  -3   5  14      213.07      202.61     23.28 o 
  -2   5  14      635.50      651.06     27.05 o 
  -1   5  14      481.95      515.41     23.18 o 
   0   5  14       14.53       -0.76     13.21 o 
   1   5  14       92.77       91.98     14.79 o 
   2   5  14       87.41      100.23     21.54 o 
   3   5  14       88.72       87.18     17.26 o 
   4   5  14        7.19        4.07     28.01 o 
   5   5  14      101.02       42.53     25.54 o 
   6   5  14       10.24        8.42     34.91 o 
   7   5  14        5.64       -4.70     26.08 o 
  -9   6  14       33.48       32.73     17.78 o 
  -8   6  14       37.39      -18.33     22.53 o 
  -7   6  14        9.16       16.04     22.94 o 
  -6   6  14      195.28      155.08     30.09 o 
  -5   6  14       51.73       62.85     17.11 o 
  -4   6  14      234.56      220.22     19.59 o 
  -3   6  14       98.46       61.93     16.52 o 
  -2   6  14      359.54      403.99     21.56 o 
  -1   6  14      200.75      183.75     16.38 o 
   0   6  14      812.68      731.68     30.04 o 
   1   6  14      190.19      198.66     17.55 o 
   2   6  14      132.10      143.35     17.02 o 
   3   6  14      144.55      161.87     17.81 o 
   4   6  14       47.29       61.17     20.05 o 
   5   6  14       48.91       46.89     26.08 o 
   6   6  14       14.46        0.80     40.13 o 
   7   6  14        0.81      -14.29     22.93 o 
  -9   7  14       14.98        3.36     19.07 o 
  -8   7  14       53.27       10.86     25.59 o 
  -7   7  14       70.67       71.53     25.37 o 
  -6   7  14      112.41      122.06     30.50 o 
  -5   7  14       40.74       -5.04     21.36 o 
  -4   7  14      184.57      141.07     25.28 o 
  -3   7  14      394.68      417.81     26.06 o 
  -2   7  14      142.52      148.97     16.40 o 
  -1   7  14      120.97      110.29     16.35 o 
   0   7  14      135.86      165.21     17.15 o 
   1   7  14      243.80      241.70     19.18 o 
   2   7  14       66.63       69.00     16.48 o 
   3   7  14       50.08       50.85     20.44 o 
   4   7  14       24.53       -3.70     24.95 o 
   5   7  14       18.23       20.34     26.08 o 
   6   7  14        0.37      -26.10     26.10 o 
  -8   8  14       36.31       33.10     24.73 o 
  -7   8  14       35.56       34.69     25.59 o 
  -6   8  14       23.04       23.16     24.32 o 
  -5   8  14       43.79       41.10     23.24 o 
  -4   8  14       12.99        9.23     21.84 o 
  -3   8  14        3.01        7.62     21.28 o 
  -2   8  14      104.43      103.98     19.40 o 
  -1   8  14       11.71       -9.80     17.36 o 
   0   8  14      224.25      262.05     22.60 o 
   1   8  14       43.02       52.49     18.62 o 
   2   8  14       96.25      103.13     20.34 o 
   3   8  14       43.86       22.78     56.98 o 
   4   8  14       59.27       60.51     26.65 o 
   5   8  14        2.93      -18.90     26.95 o 
   6   8  14       26.65       22.76     25.28 o 
  -8   9  14        9.80       25.68     32.90 o 
  -7   9  14       16.88       22.05     26.84 o 
  -6   9  14       24.42      -23.35     24.89 o 
  -5   9  14       38.44       31.17     24.11 o 
  -4   9  14        8.03       18.79     22.98 o 
  -3   9  14       44.36       49.21     19.29 o 
  -2   9  14       62.34       55.49     18.70 o 
  -1   9  14       38.88       56.12     15.60 o 
   0   9  14        9.77        2.43     14.63 o 
   1   9  14       20.98       -5.55     18.43 o 
   2   9  14       52.90       19.13     23.67 o 
   3   9  14        5.07       10.33     25.52 o 
   4   9  14       61.75       67.05     36.11 o 
   5   9  14       19.78       22.95     64.60 o 
  -7  10  14       14.50      -12.08     21.37 o 
  -6  10  14        5.73        5.41     26.03 o 
  -5  10  14       39.85       37.50     25.52 o 
  -4  10  14        1.75       15.06     23.99 o 
  -3  10  14       45.38       67.61     20.36 o 
  -2  10  14        8.25       -4.93     18.86 o 
  -1  10  14        9.11      -15.41     18.29 o 
   0  10  14       30.61       26.36     31.81 o 
   1  10  14       25.97        4.57     19.43 o 
   2  10  14       26.73       20.37     26.27 o 
   3  10  14       38.75      -15.84     26.35 o 
   4  10  14       10.68        2.33     27.79 o 
  -6  11  14        5.36       15.96     22.37 o 
  -5  11  14        3.91        3.53     26.08 o 
  -4  11  14       30.65       31.39     25.78 o 
  -3  11  14       44.45       48.99     21.18 o 
  -2  11  14        1.30       -7.33     19.39 o 
  -1  11  14        8.96       35.18     26.84 o 
   0  11  14       47.30      116.03     22.89 o 
   1  11  14        8.20       10.84     20.59 o 
   2  11  14       13.66        8.28     50.96 o 
   3  11  14        2.44        8.43     28.37 o 
  -4  12  14        0.40       -0.58     26.27 o 
  -3  12  14       14.27       36.84     26.16 o 
  -2  12  14        0.01       26.20     27.74 o 
  -1  12  14       29.56        2.61     27.48 o 
   0  12  14        5.10       28.57     27.88 o 
   1  12  14       10.41       12.10     31.70 o 
   2  12  14       11.86        8.11     44.94 o 
 -10   0  15       65.98       58.58     43.34 o 
  -9   0  15      122.39      143.47     62.60 o 
  -8   0  15       67.81       58.58     24.88 o 
  -7   0  15       60.31       69.82     26.48 o 
  -6   0  15        6.74       15.25     24.88 o 
  -5   0  15       45.92       24.88     24.88 o 
  -4   0  15        9.16       32.10     24.08 o 
  -3   0  15        0.07        0.13     19.66 o 
  -2   0  15      383.08      379.33     30.50 o 
  -1   0  15       40.64       69.55     18.13 o 
   0   0  15       96.07       71.74     18.95 o 
   1   0  15      122.88      110.65     20.43 o 
   2   0  15        0.18        0.87     25.28 o 
   3   0  15        0.78      -19.52     19.52 o 
   4   0  15        0.44       11.20     20.90 o 
   5   0  15      112.50       74.63     33.71 o 
   6   0  15        7.01        0.80     32.10 o 
   7   0  15        5.15      -32.90     32.90 o 
 -10   1  15       46.63       33.71     41.73 o 
  -9   1  15       46.78       36.04     13.82 o 
  -8   1  15       37.73        2.90     14.95 o 
  -7   1  15      315.90      297.96     28.09 o 
  -6   1  15      366.29      352.34     25.81 o 
  -5   1  15      281.64      268.92     23.24 o 
  -4   1  15       29.74       22.36     13.42 o 
  -3   1  15       31.12       41.90     12.08 o 
  -2   1  15       44.30       49.04     12.31 o 
  -1   1  15      144.20      175.54     24.32 o 
   0   1  15       57.43       45.99     13.13 o 
   1   1  15      144.86      155.60     15.44 o 
   2   1  15       54.32       87.03     14.63 o 
   3   1  15      352.12      351.91     20.66 o 
   4   1  15      119.46       96.09     18.83 o 
   5   1  15       48.48       55.07     22.98 o 
   6   1  15       15.97       -1.61     23.27 o 
   7   1  15       24.94       25.36     24.95 o 
 -10   2  15       32.41       19.38     29.22 o 
  -9   2  15       70.44       54.24     19.13 o 
  -8   2  15       89.17       82.35     16.70 o 
  -7   2  15      117.82      115.88     19.27 o 
  -6   2  15      134.46      125.40     19.57 o 
  -5   2  15      168.67      150.44     19.84 o 
  -4   2  15       11.53        4.92     13.59 o 
  -3   2  15        1.17        2.97     11.51 o 
  -2   2  15       23.78       10.42     11.81 o 
  -1   2  15      257.69      258.49     16.73 o 
   0   2  15       55.25       72.57     13.54 o 
   1   2  15      370.46      415.65     21.05 o 
   2   2  15       15.64       28.89     14.04 o 
   3   2  15      157.14      160.70     17.05 o 
   4   2  15       68.25       53.51     17.89 o 
   5   2  15       84.91       66.04     26.08 o 
   6   2  15       30.56       30.38     24.68 o 
   7   2  15       20.35       12.04     28.09 o 
 -10   3  15       54.45       27.01     19.69 o 
  -9   3  15       73.11       55.01     23.44 o 
  -8   3  15       21.68       10.15     16.71 o 
  -7   3  15      215.92      236.59     19.91 o 
  -6   3  15      150.67      146.68     29.69 o 
  -5   3  15      402.23      429.87     56.18 o 
  -4   3  15      292.58      281.73     19.91 o 
  -3   3  15      200.85      211.02     15.38 o 
  -2   3  15       56.79       52.13     13.20 o 
  -1   3  15      566.18      637.12     26.79 o 
   0   3  15      350.22      359.49     20.04 o 
   1   3  15       42.89       60.78     16.68 o 
   2   3  15      103.37      133.52     16.12 o 
   3   3  15       81.16       82.22     16.32 o 
   4   3  15       34.53       49.42     18.83 o 
   5   3  15       39.84       46.14     29.29 o 
   6   3  15       55.24       39.05     24.95 o 
   7   3  15       25.03       22.53     28.09 o 
 -10   4  15        4.64      -18.83     32.82 o 
  -9   4  15       40.95       48.82     22.84 o 
  -8   4  15       45.82       32.29     22.42 o 
  -7   4  15       78.32       58.46     16.70 o 
  -6   4  15      199.49      194.61     22.13 o 
  -5   4  15      141.87      151.76     31.30 o 
  -4   4  15      416.97      398.59     23.47 o 
  -3   4  15      168.49      195.05     15.98 o 
  -2   4  15      411.27      399.39     30.81 o 
  -1   4  15        8.46        9.05     13.52 o 
   0   4  15       28.62       50.76     14.40 o 
   1   4  15        5.72      -12.27     13.89 o 
   2   4  15       56.08       32.80     15.22 o 
   3   4  15       72.20       95.11     16.31 o 
   4   4  15      118.58      147.10     20.69 o 
   5   4  15        0.23        3.64     32.90 o 
   6   4  15       17.18       34.57     25.78 o 
   7   4  15        1.08        3.98     26.03 o 
  -9   5  15       11.58       31.05     23.57 o 
  -8   5  15       86.31       55.26     23.60 o 
  -7   5  15      467.44      408.08     32.55 o 
  -6   5  15       29.47       36.79     16.55 o 
  -5   5  15      527.24      482.08     31.76 o 
  -4   5  15      260.56      263.24     22.51 o 
  -3   5  15     1290.34     1247.40     49.35 o 
  -2   5  15      275.97      265.22     25.83 o 
  -1   5  15        3.84       -3.84     13.40 o 
   0   5  15       27.11       21.53     14.41 o 
   1   5  15       12.27      -12.98     14.42 o 
   2   5  15       30.01        5.78     16.96 o 
   3   5  15        5.36       25.86     15.98 o 
   4   5  15       84.03       96.23     21.00 o 
   5   5  15       11.18      -11.45     38.52 o 
   6   5  15       23.90       12.08     26.08 o 
   7   5  15       20.78       18.46     27.24 o 
  -9   6  15       60.51       23.61     25.23 o 
  -8   6  15       20.24       39.34     23.87 o 
  -7   6  15      188.64      206.41     27.37 o 
  -6   6  15       14.79       -4.45     26.08 o 
  -5   6  15      106.91       71.13     17.09 o 
  -4   6  15      160.92      140.99     22.70 o 
  -3   6  15       74.99       72.61     17.45 o 
  -2   6  15      315.13      301.81     19.14 o 
  -1   6  15      284.50      248.33     18.45 o 
   0   6  15      223.49      246.66     24.21 o 
   1   6  15      171.84      182.63     21.22 o 
   2   6  15       62.33       50.10     16.36 o 
   3   6  15       15.45       17.88     20.07 o 
   4   6  15       11.54       11.87     29.28 o 
   5   6  15       20.26        4.49     25.25 o 
   6   6  15       27.95       21.12     26.65 o 
  -9   7  15       14.61        9.63     28.09 o 
  -8   7  15        1.79        8.85     24.68 o 
  -7   7  15       40.08       56.10     25.23 o 
  -6   7  15       26.87       56.94     24.22 o 
  -5   7  15       19.27      -11.68     21.23 o 
  -4   7  15       20.62       21.65     17.27 o 
  -3   7  15       42.06       18.13     17.22 o 
  -2   7  15      232.26      187.52     17.48 o 
  -1   7  15      184.95      205.86     18.09 o 
   0   7  15      277.34      300.15     20.39 o 
   1   7  15       97.62       83.66     20.21 o 
   2   7  15      233.19      230.44     20.19 o 
   3   7  15       89.81      110.34     21.74 o 
   4   7  15       27.68       37.88     26.95 o 
   5   7  15       14.53       32.90     27.81 o 
   6   7  15        2.17      -27.52     27.52 o 
  -8   8  15        8.17       50.01     42.13 o 
  -7   8  15       22.09       17.36     25.70 o 
  -6   8  15        4.40       -2.22     24.56 o 
  -5   8  15       90.24      100.41     25.81 o 
  -4   8  15       24.81       36.07     22.98 o 
  -3   8  15       45.39       56.27     18.66 o 
  -2   8  15       70.38       70.91     25.68 o 
  -1   8  15       81.76       42.20     18.69 o 
   0   8  15       72.50       39.31     18.79 o 
   1   8  15       63.20       72.89     19.36 o 
   2   8  15        6.34       19.96     19.46 o 
   3   8  15       14.96       21.42     25.52 o 
   4   8  15        6.44        7.08     30.50 o 
   5   8  15        1.88      -12.31     28.05 o 
  -7   9  15       37.81       20.93     27.98 o 
  -6   9  15       12.12      -13.84     28.89 o 
  -5   9  15        0.70       34.91     24.40 o 
  -4   9  15       28.18       13.37     23.24 o 
  -3   9  15       20.54       14.88     18.96 o 
  -2   9  15        4.19      -19.24     30.26 o 
  -1   9  15       33.67       27.56     15.51 o 
   0   9  15       45.87       35.60     19.45 o 
   1   9  15       24.93        8.52     19.38 o 
   2   9  15        7.21       -7.01     25.25 o 
   3   9  15        7.15       20.17     26.95 o 
   4   9  15       14.44       20.00     28.92 o 
   5   9  15       17.20       23.27     43.34 o 
  -6  10  15       10.75       92.83     28.62 o 
  -5  10  15        5.00       20.99     25.52 o 
  -4  10  15        8.78      -23.24     23.24 o 
  -3  10  15       21.97        9.44     20.06 o 
  -2  10  15       19.41      -13.33     33.97 o 
  -1  10  15        4.42        2.42     18.97 o 
   0  10  15        6.48        2.55     19.56 o 
   1  10  15        1.87      -19.62     19.62 o 
   2  10  15       40.03       14.45     36.92 o 
   3  10  15        5.07      -23.06     27.52 o 
   4  10  15       14.38       11.64     30.08 o 
  -5  11  15       16.54       17.22     27.52 o 
  -4  11  15        0.24       -1.58     26.08 o 
  -3  11  15       15.27        9.74     24.56 o 
  -2  11  15       21.13       -3.20     20.62 o 
  -1  11  15        0.21        1.64     26.03 o 
   0  11  15       24.66       31.05     21.62 o 
   1  11  15        2.89       -4.75     21.07 o 
   2  11  15        0.55      -18.51     27.08 o 
  -3  12  15       23.06       35.06     26.84 o 
  -2  12  15       12.74      -28.22     28.22 o 
  -1  12  15        6.19       14.79     27.98 o 
   0  12  15        5.17      -20.95     26.74 o 
   1  12  15        6.80        2.41     37.72 o 
 -10   0  16       30.09       43.34     43.34 o 
  -9   0  16      179.10      180.04     23.44 o 
  -8   0  16      142.09      122.78     27.29 o 
  -7   0  16      165.09      192.60     31.30 o 
  -6   0  16        4.57       20.06     26.48 o 
  -5   0  16       50.86       74.63     27.29 o 
  -4   0  16      159.57      162.91     30.50 o 
  -3   0  16      221.26      257.51     23.50 o 
  -2   0  16        6.79       24.87     25.28 o 
  -1   0  16       94.80      119.50     20.90 o 
   0   0  16       53.02      101.51     20.97 o 
   1   0  16        6.28      -18.73     18.73 o 
   2   0  16      369.65      365.16     29.79 o 
   3   0  16       40.05       86.51     22.41 o 
   4   0  16      110.67      121.98     35.31 o 
   5   0  16        8.01        8.03     32.10 o 
   6   0  16       30.44       24.88     33.71 o 
   7   0  16        7.74       48.15     36.92 o 
 -10   1  16       31.83       58.45     34.51 o 
  -9   1  16       30.26       25.05     15.07 o 
  -8   1  16      242.08      211.23     22.11 o 
  -7   1  16       27.51       56.77     18.38 o 
  -6   1  16      176.47      161.73     21.27 o 
  -5   1  16      253.39      222.15     24.08 o 
  -4   1  16      317.47      327.18     26.08 o 
  -3   1  16      212.25      209.68     15.72 o 
  -2   1  16      285.78      279.50     17.62 o 
  -1   1  16      155.00      173.13     27.62 o 
   0   1  16       53.88       40.34     13.93 o 
   1   1  16      153.78      167.93     19.11 o 
   2   1  16      373.07      417.00     22.37 o 
   3   1  16       30.45       56.64     15.64 o 
   4   1  16      177.23      187.31     25.81 o 
   5   1  16       14.49       29.29     24.40 o 
   6   1  16       24.50       43.43     25.25 o 
   7   1  16       11.95       -7.84     31.30 o 
 -10   2  16       35.14       14.46     19.69 o 
  -9   2  16       30.38       25.14     18.66 o 
  -8   2  16      195.87      185.20     19.06 o 
  -7   2  16       98.73      100.35     20.09 o 
  -6   2  16      177.88      137.84     21.27 o 
  -5   2  16      162.99      168.76     25.68 o 
  -4   2  16      170.95      180.91     22.13 o 
  -3   2  16      325.66      320.23     18.32 o 
  -2   2  16      141.16      151.75     15.21 o 
  -1   2  16      200.20      236.47     28.84 o 
   0   2  16      152.39      184.84     16.55 o 
   1   2  16      262.20      331.64     20.06 o 
   2   2  16      438.32      453.48     23.15 o 
   3   2  16       84.39      107.97     16.94 o 
   4   2  16      221.97      252.73     28.92 o 
   5   2  16        2.84      -23.24     23.24 o 
   6   2  16       37.63       65.10     26.08 o 
   7   2  16       21.53        0.00     26.67 o 
 -10   3  16       11.31        8.90     20.26 o 
  -9   3  16        5.38        0.50     21.26 o 
  -8   3  16      117.62       97.16     18.13 o 
  -7   3  16       34.70       50.70     19.19 o 
  -6   3  16      114.60      115.89     20.71 o 
  -5   3  16       81.09       95.99     20.71 o 
  -4   3  16       98.38       81.45     20.14 o 
  -3   3  16      685.81      647.10     47.49 o 
  -2   3  16      243.35      217.79     16.83 o 
  -1   3  16      405.15      385.20     25.37 o 
   0   3  16       17.22       21.10     14.87 o 
   1   3  16      276.82      314.37     26.24 o 
   2   3  16      209.90      256.60     19.20 o 
   3   3  16       85.17      100.13     17.02 o 
   4   3  16        8.14       -3.95     19.08 o 
   5   3  16      132.92      170.89     55.77 o 
   6   3  16       42.03       29.69     40.93 o 
   7   3  16       22.20       15.39     27.48 o 
  -9   4  16       45.88       62.83     28.09 o 
  -8   4  16      111.49      124.81     26.19 o 
  -7   4  16        3.57       10.72     16.53 o 
  -6   4  16      121.99       73.58     19.84 o 
  -5   4  16       94.79       81.10     20.14 o 
  -4   4  16      365.81      369.66     28.92 o 
  -3   4  16      185.48      204.27     24.69 o 
  -2   4  16      339.93      336.85     28.55 o 
  -1   4  16      265.43      248.88     18.32 o 
   0   4  16      374.27      394.74     28.98 o 
   1   4  16      245.28      262.47     19.62 o 
   2   4  16       12.90       28.53     15.54 o 
   3   4  16       16.68       20.75     17.41 o 
   4   4  16        2.73       33.59     24.32 o 
   5   4  16       26.17       16.91     41.33 o 
   6   4  16        4.12      -10.66     25.46 o 
  -9   5  16        6.98       -4.91     52.97 o 
  -8   5  16       80.95       91.70     31.70 o 
  -7   5  16        3.73       -7.96     17.49 o 
  -6   5  16      125.19      113.21     19.85 o 
  -5   5  16      148.44      127.92     22.13 o 
  -4   5  16       73.32       56.54     20.14 o 
  -3   5  16        6.25       17.88     16.63 o 
  -2   5  16      965.86     1007.52     37.37 o 
  -1   5  16      340.60      441.09     27.10 o 
   0   5  16      387.02      398.39     22.55 o 
   1   5  16       97.70      110.93     17.95 o 
   2   5  16       90.15       99.85     17.20 o 
   3   5  16      150.24      158.07     30.46 o 
   4   5  16       43.10       72.29     26.91 o 
   5   5  16       12.72       10.43     30.50 o 
   6   5  16        3.96        5.17     58.58 o 
  -9   6  16       17.63      -20.75     26.08 o 
  -8   6  16       38.03       39.31     26.88 o 
  -7   6  16       39.28       44.61     32.50 o 
  -6   6  16       38.65       36.13     27.61 o 
  -5   6  16      157.28      149.52     39.32 o 
  -4   6  16       15.86       35.84     20.66 o 
  -3   6  16       94.15       95.65     20.46 o 
  -2   6  16      122.67      153.85     25.37 o 
  -1   6  16      268.24      259.18     19.33 o 
   0   6  16       47.90       33.99     15.77 o 
   1   6  16       17.11       12.62     15.80 o 
   2   6  16       44.36       45.54     17.30 o 
   3   6  16       54.24       40.50     20.54 o 
   4   6  16        0.06       -2.01     26.10 o 
   5   6  16        4.85       17.13     26.95 o 
   6   6  16        9.60      -27.22     27.22 o 
  -8   7  16       51.08       55.62     31.30 o 
  -7   7  16        6.08       10.21     24.29 o 
  -6   7  16       34.28        8.02     23.87 o 
  -5   7  16       18.98       59.09     22.93 o 
  -4   7  16      115.08       76.37     22.68 o 
  -3   7  16       71.54       55.37     20.62 o 
  -2   7  16      355.75      346.32     39.81 o 
  -1   7  16       37.41       24.19     15.55 o 
   0   7  16       81.10       79.73     20.30 o 
   1   7  16       38.26       58.13     16.86 o 
   2   7  16       47.26       63.03     17.80 o 
   3   7  16       26.32       35.85     21.75 o 
   4   7  16        0.83        6.55     81.45 o 
   5   7  16       16.16      -12.51     31.30 o 
  -8   8  16        5.62       -6.43     26.88 o 
  -7   8  16       45.64      113.37     27.88 o 
  -6   8  16       18.68       20.17     25.37 o 
  -5   8  16       28.89       44.38     24.95 o 
  -4   8  16       80.26       77.84     23.83 o 
  -3   8  16       17.85       -3.74     17.34 o 
  -2   8  16       68.88       77.79     24.64 o 
  -1   8  16       58.20       42.28     19.92 o 
   0   8  16        5.88        0.64     16.87 o 
   1   8  16       57.82       20.60     17.20 o 
   2   8  16        0.23       -9.49     19.75 o 
   3   8  16       37.43       42.90     27.52 o 
   4   8  16        0.08       22.18     28.65 o 
   5   8  16       12.51      -19.45     29.22 o 
  -7   9  16        2.64       54.33     28.92 o 
  -6   9  16       14.57       14.78     26.35 o 
  -5   9  16        4.81       36.86     38.12 o 
  -4   9  16        1.47       17.94     23.65 o 
  -3   9  16       31.24       18.06     19.64 o 
  -2   9  16       15.55        4.36     18.24 o 
  -1   9  16       22.99        4.83     17.97 o 
   0   9  16        1.61       -4.62     19.39 o 
   1   9  16        9.51       -1.15     20.29 o 
   2   9  16       15.84       37.67     40.53 o 
   3   9  16        7.64       -2.09     27.74 o 
   4   9  16       15.19       21.58     46.55 o 
  -6  10  16       15.61       43.74     27.81 o 
  -5  10  16       24.96        8.96     26.08 o 
  -4  10  16        5.41       -4.86     25.21 o 
  -3  10  16        4.14       24.17     23.99 o 
  -2  10  16        4.27      -17.99     19.70 o 
  -1  10  16        5.95      -18.34     19.03 o 
   0  10  16        6.32      -10.18     27.49 o 
   1  10  16        6.68       33.86     21.65 o 
   2  10  16       10.69       20.08     28.36 o 
   3  10  16        6.91      -22.13     28.36 o 
  -4  11  16        0.58       29.53     30.09 o 
  -3  11  16        0.21       12.84     25.59 o 
  -2  11  16        0.68        0.55     20.74 o 
  -1  11  16        2.52      -12.39     27.08 o 
   0  11  16       22.01       19.80     27.53 o 
   1  11  16        0.74        4.25     30.90 o 
   2  11  16        3.87        8.19     28.55 o 
 -10   0  17       47.37      131.61     46.55 o 
  -9   0  17       79.64       74.27     22.10 o 
  -8   0  17        0.05       -5.62     25.68 o 
  -7   0  17       40.57       45.74     28.09 o 
  -6   0  17       49.77       60.99     28.89 o 
  -5   0  17       90.33      153.28     31.30 o 
  -4   0  17      247.12      227.11     35.31 o 
  -3   0  17      150.73      170.72     44.14 o 
  -2   0  17      720.84      686.12     40.28 o 
  -1   0  17       69.67       58.73     20.97 o 
   0   0  17      293.81      240.92     26.08 o 
   1   0  17      172.62      158.29     24.40 o 
   2   0  17      381.02      358.32     30.35 o 
   3   0  17      110.91       83.32     23.81 o 
   4   0  17        3.33        6.42     34.51 o 
   5   0  17        0.02      -32.90     32.90 o 
   6   0  17        7.70       24.08     35.31 o 
 -10   1  17        3.74      -19.23     19.23 o 
  -9   1  17       36.86       28.26     17.20 o 
  -8   1  17        2.84       -3.40     30.09 o 
  -7   1  17      110.73      125.31     20.71 o 
  -6   1  17      125.22      154.47     22.11 o 
  -5   1  17        8.75       12.65     18.70 o 
  -4   1  17      372.65      362.95     28.37 o 
  -3   1  17      235.22      247.30     23.43 o 
  -2   1  17       48.72       48.27     13.84 o 
  -1   1  17      306.36      305.64     19.51 o 
   0   1  17      215.65      220.08     18.65 o 
   1   1  17      258.46      286.38     19.69 o 
   2   1  17        5.86      -12.32     15.03 o 
   3   1  17      116.67      108.09     22.12 o 
   4   1  17       96.22      106.72     24.95 o 
   5   1  17       40.01       31.56     24.95 o 
   6   1  17       23.45      -19.46     53.37 o 
  -9   2  17       75.95       48.06     17.86 o 
  -8   2  17       10.67       47.51     39.32 o 
  -7   2  17       96.83      102.55     21.00 o 
  -6   2  17      285.71      295.51     32.50 o 
  -5   2  17      109.43      116.47     21.27 o 
  -4   2  17       52.25       42.53     19.86 o 
  -3   2  17       92.83       88.50     14.30 o 
  -2   2  17      196.61      213.59     16.94 o 
  -1   2  17      276.06      306.67     23.51 o 
   0   2  17      127.25      135.57     16.44 o 
   1   2  17      254.17      302.61     20.26 o 
   2   2  17      251.88      245.46     24.53 o 
   3   2  17       57.83       39.68     16.41 o 
   4   2  17       30.08       32.80     24.11 o 
   5   2  17       23.82        9.80     25.21 o 
   6   2  17       10.92        4.05     34.11 o 
  -9   3  17       15.07      -10.98     17.55 o 
  -8   3  17       59.78       67.11     18.66 o 
  -7   3  17       18.08        7.92     19.52 o 
  -6   3  17      366.49      409.33     34.11 o 
  -5   3  17       73.06       55.37     21.00 o 
  -4   3  17      489.99      464.70     32.91 o 
  -3   3  17      215.56      221.87     20.38 o 
  -2   3  17      249.72      245.16     18.26 o 
  -1   3  17      587.56      646.12     32.24 o 
   0   3  17        3.70       -8.51     14.93 o 
   1   3  17      228.30      213.51     18.84 o 
   2   3  17       16.11       11.19     16.01 o 
   3   3  17        7.32        7.67     16.80 o 
   4   3  17       10.99       -7.86     28.09 o 
   5   3  17        2.09        3.65     24.64 o 
   6   3  17       17.18       22.33     26.91 o 
  -9   4  17       36.84       98.13     50.96 o 
  -8   4  17        3.05      -14.55     31.04 o 
  -7   4  17       88.27       78.39     18.77 o 
  -6   4  17       48.94       37.95     41.73 o 
  -5   4  17       19.78        4.70     19.66 o 
  -4   4  17      309.95      278.12     26.60 o 
  -3   4  17       55.56       56.75     17.27 o 
  -2   4  17        6.95        1.20     14.51 o 
  -1   4  17       70.11       69.69     16.01 o 
   0   4  17      540.05      574.40     28.09 o 
   1   4  17      126.12      118.75     17.34 o 
   2   4  17      294.51      322.27     21.75 o 
   3   4  17      114.59      139.56     18.94 o 
   4   4  17       20.40       34.91     48.55 o 
   5   4  17       15.93       12.19     26.65 o 
   6   4  17        7.26      -19.72     26.91 o 
  -9   5  17        2.03        9.24     48.95 o 
  -8   5  17      101.77      142.40     27.57 o 
  -7   5  17       84.08      116.71     20.04 o 
  -6   5  17        0.08      -14.95     20.14 o 
  -5   5  17       60.98       46.87     20.97 o 
  -4   5  17      108.58      137.66     44.94 o 
  -3   5  17       94.81       64.25     18.52 o 
  -2   5  17       64.68       69.93     15.66 o 
  -1   5  17      127.92      114.07     17.04 o 
   0   5  17      146.67      126.87     19.81 o 
   1   5  17       47.64       29.79     16.18 o 
   2   5  17       28.68       22.69     16.95 o 
   3   5  17       20.15       13.36     20.23 o 
   4   5  17        4.19      -24.64     24.64 o 
   5   5  17        9.63       -8.61     26.91 o 
   6   5  17        1.45      -21.89     28.05 o 
  -8   6  17       29.03        5.02     48.15 o 
  -7   6  17       44.11       31.57     28.09 o 
  -6   6  17       46.19       42.27     18.80 o 
  -5   6  17      189.41      183.60     34.11 o 
  -4   6  17       15.84       19.66     21.56 o 
  -3   6  17       30.22       24.99     21.54 o 
  -2   6  17       13.55        9.41     15.21 o 
  -1   6  17       19.60        4.49     15.59 o 
   0   6  17      114.53      114.30     17.56 o 
   1   6  17       57.75       34.99     17.14 o 
   2   6  17       43.19       26.90     31.04 o 
   3   6  17       14.66       23.05     27.10 o 
   4   6  17       18.19      -23.67     27.24 o 
   5   6  17        2.11       -1.51     27.22 o 
  -8   7  17       19.72      -25.62     25.62 o 
  -7   7  17        9.56      -14.00     25.07 o 
  -6   7  17       24.48       -0.52     24.45 o 
  -5   7  17       19.51       26.38     19.10 o 
  -4   7  17       54.80       52.86     23.54 o 
  -3   7  17       96.09      124.65     20.96 o 
  -2   7  17      105.16      106.54     20.99 o 
  -1   7  17       39.83       40.46     16.84 o 
   0   7  17       44.64       27.44     16.88 o 
   1   7  17       85.97      103.40     22.12 o 
   2   7  17       77.34       81.21     18.78 o 
   3   7  17       10.28       -3.39     21.60 o 
   4   7  17       31.48       46.77     28.87 o 
   5   7  17        9.69        2.64     29.22 o 
  -7   8  17       10.68      -14.76     53.77 o 
  -6   8  17        3.14      -10.65     25.02 o 
  -5   8  17       68.75       62.60     28.09 o 
  -4   8  17      112.28       70.93     24.68 o 
  -3   8  17       71.54       78.07     25.52 o 
  -2   8  17       26.20       50.40     20.64 o 
  -1   8  17        9.04      -16.65     16.65 o 
   0   8  17       23.60       47.14     18.08 o 
   1   8  17        9.49       21.74     18.27 o 
   2   8  17       21.12        4.39     36.41 o 
   3   8  17        3.21        6.47     27.79 o 
   4   8  17        0.45       23.25     29.22 o 
  -6   9  17       15.40       21.33     26.60 o 
  -5   9  17        8.14      -22.53     48.15 o 
  -4   9  17       30.14       17.56     24.11 o 
  -3   9  17        9.06       -1.34     23.42 o 
  -2   9  17       13.80      -18.63     18.63 o 
  -1   9  17        3.16       -9.52     24.64 o 
   0   9  17       14.19        8.77     21.36 o 
   1   9  17        6.51        0.36     21.37 o 
   2   9  17        8.20       13.25     27.79 o 
   3   9  17        9.07       34.32     34.51 o 
  -5  10  17       35.74       48.02     33.71 o 
  -4  10  17       21.23       45.53     25.52 o 
  -3  10  17       51.11       34.75     25.46 o 
  -2  10  17        1.19       -2.94     20.37 o 
  -1  10  17        2.74        0.29     26.60 o 
   0  10  17       12.67       -6.70     26.60 o 
   1  10  17        8.80       20.62     22.11 o 
   2  10  17        1.67       17.68     29.19 o 
  -3  11  17       25.82       30.56     29.29 o 
  -2  11  17        4.27      -27.31     27.31 o 
  -1  11  17        0.31       46.84     47.35 o 
   0  11  17        3.64       40.00     28.30 o 
   1  11  17        3.82      -14.45     37.72 o 
  -9   0  18       79.63       95.50     28.89 o 
  -8   0  18      108.12      143.65     31.30 o 
  -7   0  18        2.06      -16.05     28.09 o 
  -6   0  18      418.66      365.14     41.73 o 
  -5   0  18        0.19      -28.09     28.09 o 
  -4   0  18      500.10      568.17     51.36 o 
  -3   0  18       35.81       27.62     41.33 o 
  -2   0  18        9.80       -1.99     20.09 o 
  -1   0  18       13.95       26.72     20.97 o 
   0   0  18       75.55       83.12     22.68 o 
   1   0  18        5.95        1.61     21.56 o 
   2   0  18        3.17       -6.68     21.84 o 
   3   0  18        1.82       23.46     23.42 o 
   4   0  18        8.34       22.47     35.31 o 
   5   0  18        0.61      -34.51     34.51 o 
   6   0  18        0.03       -4.01     37.72 o 
  -9   1  18       39.98       50.56     18.48 o 
  -8   1  18       72.75       95.93     27.69 o 
  -7   1  18       21.01       29.14     20.09 o 
  -6   1  18      119.72      125.58     22.41 o 
  -5   1  18       57.64       61.28     20.71 o 
  -4   1  18      130.84      111.98     22.13 o 
  -3   1  18      183.04      186.10     19.09 o 
  -2   1  18      438.52      443.56     22.86 o 
  -1   1  18       33.51       43.36     15.04 o 
   0   1  18       74.85       69.30     16.01 o 
   1   1  18        9.13       -4.21     15.34 o 
   2   1  18      141.80      158.45     18.25 o 
   3   1  18        5.18       -5.52     15.74 o 
   4   1  18       44.62       74.88     25.52 o 
   5   1  18        5.76       18.38     26.38 o 
   6   1  18       16.14        8.03     26.67 o 
  -9   2  18       44.54       37.28     18.75 o 
  -8   2  18       59.09       47.75     21.00 o 
  -7   2  18        4.42        1.79     21.67 o 
  -6   2  18       78.71       90.61     22.13 o 
  -5   2  18      201.04      206.94     24.64 o 
  -4   2  18      148.11      137.49     22.98 o 
  -3   2  18      327.38      317.94     26.90 o 
  -2   2  18       67.39      103.24     15.55 o 
  -1   2  18      325.27      323.39     20.25 o 
   0   2  18        2.87       23.84     15.14 o 
   1   2  18      143.04      134.12     17.34 o 
   2   2  18       70.22       93.91     17.55 o 
   3   2  18        3.81       15.69     16.92 o 
   4   2  18       74.62       91.11     50.56 o 
   5   2  18        3.23       25.90     26.38 o 
   6   2  18       12.23       -9.03     27.48 o 
  -9   3  18       53.05       63.37     19.37 o 
  -8   3  18      146.40      114.87     26.45 o 
  -7   3  18       34.47       32.30     21.54 o 
  -6   3  18        6.02      -16.45     20.43 o 
  -5   3  18       87.30      128.08     22.98 o 
  -4   3  18       25.13       33.24     21.54 o 
  -3   3  18       25.53       34.68     17.59 o 
  -2   3  18      101.64       87.99     16.33 o 
  -1   3  18       18.59        8.46     15.24 o 
   0   3  18      141.02      131.89     17.49 o 
   1   3  18       91.61      147.15     18.22 o 
   2   3  18       85.58       66.59     17.23 o 
   3   3  18        8.36        2.65     17.02 o 
   4   3  18       18.89       19.02     25.78 o 
   5   3  18        6.33       21.19     26.95 o 
   6   3  18        8.01      -27.24     27.24 o 
  -9   4  18       48.18       16.56     56.58 o 
  -8   4  18       77.01       64.68     19.81 o 
  -7   4  18       14.99       -2.92     21.23 o 
  -6   4  18       55.29       60.70     22.41 o 
  -5   4  18        1.75       24.26     21.27 o 
  -4   4  18      108.98      136.08     24.40 o 
  -3   4  18        8.03       -0.39     17.74 o 
  -2   4  18        4.46       10.07     15.21 o 
  -1   4  18       20.41       16.39     15.61 o 
   0   4  18       51.95       39.08     16.48 o 
   1   4  18        4.45      -10.63     16.00 o 
   2   4  18        9.42       23.28     16.73 o 
   3   4  18       65.54       92.10     21.88 o 
   4   4  18        9.57      -19.26     25.54 o 
   5   4  18        2.43       -1.64     26.65 o 
  -8   5  18       28.82       33.25     20.01 o 
  -7   5  18       22.84       -1.57     18.61 o 
  -6   5  18       47.79       24.75     55.77 o 
  -5   5  18       27.62       10.43     21.56 o 
  -4   5  18       26.67       -6.56     21.54 o 
  -3   5  18       13.73       39.58     18.89 o 
  -2   5  18       80.25       69.56     17.00 o 
  -1   5  18       14.29       11.51     16.22 o 
   0   5  18        0.83        0.79     16.44 o 
   1   5  18       49.21       32.66     17.54 o 
   2   5  18       13.67       25.53     17.52 o 
   3   5  18       27.25        7.97     21.45 o 
   4   5  18        1.68       10.43     27.81 o 
   5   5  18       15.80       -7.25     38.12 o 
  -8   6  18       44.58        9.93     26.88 o 
  -7   6  18      117.69       95.30     27.37 o 
  -6   6  18       92.33       56.23     19.90 o 
  -5   6  18       17.37       -2.67     22.41 o 
  -4   6  18       17.16       -0.37     22.41 o 
  -3   6  18       78.46      113.56     20.52 o 
  -2   6  18       26.06       44.47     26.56 o 
  -1   6  18       27.26       10.53     18.76 o 
   0   6  18      133.77      176.68     20.05 o 
   1   6  18       26.85        1.61     17.25 o 
   2   6  18        8.10       18.77     18.25 o 
   3   6  18       19.48       13.85     32.39 o 
   4   6  18        6.57       -8.83     28.08 o 
   5   6  18        0.62       28.73     29.22 o 
  -7   7  18       30.74       49.07     27.29 o 
  -6   7  18       15.52       13.41     30.09 o 
  -5   7  18       19.95       19.00     21.31 o 
  -4   7  18        2.92      -22.70     22.70 o 
  -3   7  18      138.39      170.43     22.99 o 
  -2   7  18       60.41       27.56     20.49 o 
  -1   7  18       67.82       92.47     18.33 o 
   0   7  18       78.93       44.45     17.94 o 
   1   7  18       26.78        8.19     18.05 o 
   2   7  18       15.37        2.67     18.54 o 
   3   7  18        5.10      -22.08     22.08 o 
   4   7  18        2.81       26.92     29.19 o 
  -7   8  18       15.91       -7.72     27.17 o 
  -6   8  18       12.35        9.37     41.73 o 
  -5   8  18        0.02      -29.29     29.29 o 
  -4   8  18       28.74       43.34     24.40 o 
  -3   8  18        3.05       16.23     25.46 o 
  -2   8  18       65.93       39.52     21.70 o 
  -1   8  18       30.13       17.36     21.24 o 
   0   8  18       44.09       71.82     19.09 o 
   1   8  18       44.27       39.08     18.96 o 
   2   8  18        1.85       11.45     28.13 o 
   3   8  18        7.71       -0.19     43.34 o 
  -6   9  18       50.73       35.59     27.69 o 
  -5   9  18        3.12       26.08     27.24 o 
  -4   9  18       16.24       15.19     25.21 o 
  -3   9  18       49.12       41.88     25.21 o 
  -2   9  18        9.11       19.12     19.80 o 
  -1   9  18       25.35       -9.53     29.29 o 
   0   9  18        0.09      -16.83     21.58 o 
   1   9  18       16.36       32.57     22.04 o 
   2   9  18       33.34       -3.97     29.19 o 
   3   9  18       12.11      -12.04     41.73 o 
  -4  10  18        3.69      -12.84     25.81 o 
  -3  10  18       14.34       48.81     26.27 o 
  -2  10  18       12.56      -12.24     20.68 o 
  -1  10  18        9.22       -2.36     27.08 o 
   0  10  18       45.99       19.46     27.98 o 
   1  10  18        3.36       -9.90     29.49 o 
  -9   0  19      162.46      154.08     32.10 o 
  -8   0  19       20.72       -1.61     28.89 o 
  -7   0  19       95.84      126.80     33.71 o 
  -6   0  19       15.98        8.83     30.50 o 
  -5   0  19       99.35       76.24     32.90 o 
  -4   0  19       56.85       39.32     31.30 o 
  -3   0  19        9.95       -2.41     29.69 o 
  -2   0  19       25.70       42.12     22.11 o 
  -1   0  19       47.78       71.28     43.34 o 
   0   0  19       29.76        7.45     44.14 o 
   1   0  19       29.97       22.49     32.10 o 
   2   0  19        9.51       44.00     24.07 o 
   3   0  19       18.18      -29.69     29.69 o 
   4   0  19        0.36       34.51     36.92 o 
   5   0  19        0.07      -35.31     35.31 o 
  -9   1  19       23.37       45.72     19.35 o 
  -8   1  19      100.76      146.88     44.54 o 
  -7   1  19       21.77       14.85     21.00 o 
  -6   1  19      156.15      157.71     24.38 o 
  -5   1  19       68.34      121.01     49.35 o 
  -4   1  19      409.41      376.50     30.92 o 
  -3   1  19       17.22       -5.57     26.08 o 
  -2   1  19        0.84      -17.26     17.26 o 
  -1   1  19      111.80      125.05     17.22 o 
   0   1  19      102.00      128.52     17.34 o 
   1   1  19       53.58        8.16     16.13 o 
   2   1  19       11.44       34.95     16.74 o 
   3   1  19        3.02       -7.96     21.89 o 
   4   1  19       22.39       11.48     25.52 o 
   5   1  19        0.53        1.06     26.95 o 
  -9   2  19        0.73      -18.55     18.55 o 
  -8   2  19       84.49       58.36     22.41 o 
  -7   2  19       38.88       29.67     21.84 o 
  -6   2  19      173.02      144.76     24.11 o 
  -5   2  19       52.84       49.28     21.84 o 
  -4   2  19      101.22      101.57     23.54 o 
  -3   2  19      145.91      174.61     24.38 o 
  -2   2  19       32.16        6.45     15.14 o 
  -1   2  19      124.44      119.28     17.14 o 
   0   2  19       43.78       41.31     16.25 o 
   1   2  19       96.07      108.12     21.08 o 
   2   2  19        5.80       11.60     16.85 o 
   3   2  19        2.88       -5.33     17.44 o 
   4   2  19       13.84        9.06     32.10 o 
   5   2  19        0.67        2.27     27.22 o 
  -9   3  19        7.61       13.92     19.61 o 
  -8   3  19      219.36      190.12     22.37 o 
  -7   3  19       10.56        9.38     21.54 o 
  -6   3  19      311.90      291.03     50.16 o 
  -5   3  19       11.51       19.94     22.11 o 
  -4   3  19       71.91       65.00     23.27 o 
  -3   3  19       16.33       50.75     31.17 o 
  -2   3  19      115.07      131.23     17.45 o 
  -1   3  19       15.28       11.89     15.82 o 
   0   3  19       25.58       29.33     16.53 o 
   1   3  19       34.59       41.22     17.29 o 
   2   3  19       24.48       -6.09     17.23 o 
   3   3  19        6.93       17.93     20.98 o 
   4   3  19       46.39       70.19     27.48 o 
   5   3  19        7.88       25.01     27.65 o 
  -8   4  19        0.20      -19.27     19.27 o 
  -7   4  19        9.51      -13.81     21.47 o 
  -6   4  19       15.15        8.87     22.11 o 
  -5   4  19       36.93       49.58     23.67 o 
  -4   4  19       29.10       31.02     22.41 o 
  -3   4  19       22.30        0.89     18.35 o 
  -2   4  19      255.41      253.56     22.94 o 
  -1   4  19        9.30        3.55     16.20 o 
   0   4  19        1.01      -16.10     16.10 o 
   1   4  19       23.23       12.84     17.30 o 
   2   4  19       58.16       62.45     18.53 o 
   3   4  19        4.05       -9.59     21.30 o 
   4   4  19        8.41       15.68     27.52 o 
   5   4  19        3.05       -2.13     27.88 o 
  -8   5  19       60.14       58.47     21.81 o 
  -7   5  19       14.66       11.77     24.91 o 
  -6   5  19        8.79       11.50     36.11 o 
  -5   5  19       13.32        6.85     22.68 o 
  -4   5  19        5.97       26.18     23.54 o 
  -3   5  19       44.62       20.06     24.40 o 
  -2   5  19       84.97       91.00     21.16 o 
  -1   5  19       34.84       20.93     17.20 o 
   0   5  19       15.94       19.13     19.00 o 
   1   5  19       15.02       22.43     17.88 o 
   2   5  19        8.20       22.61     18.42 o 
   3   5  19       12.17       28.35     22.37 o 
   4   5  19        7.52       20.45     28.30 o 
   5   5  19        1.39      -40.13     40.13 o 
  -7   6  19        6.02       -4.64     20.48 o 
  -6   6  19       40.94       40.03     20.78 o 
  -5   6  19       11.26       10.73     23.24 o 
  -4   6  19        3.53      -10.03     22.70 o 
  -3   6  19       15.91      -28.09     28.09 o 
  -2   6  19        7.43       19.16     20.31 o 
  -1   6  19       22.31        0.05     18.09 o 
   0   6  19       24.96       11.34     17.94 o 
   1   6  19        3.78        3.76     18.29 o 
   2   6  19        2.87       25.80     19.13 o 
   3   6  19        5.03       28.66     23.16 o 
   4   6  19        0.54       -8.97     28.87 o 
  -7   7  19       19.10       39.51     31.70 o 
  -6   7  19        3.35      -20.74     25.13 o 
  -5   7  19       11.33       28.46     20.23 o 
  -4   7  19       22.86       22.30     24.64 o 
  -3   7  19       28.88      -15.14     25.28 o 
  -2   7  19       51.68      104.96     27.52 o 
  -1   7  19       38.40       41.28     21.91 o 
   0   7  19       10.39      -13.35     18.01 o 
   1   7  19       26.47        8.76     19.06 o 
   2   7  19       26.15       64.04     24.35 o 
   3   7  19       11.36        3.54     23.92 o 
  -6   8  19        0.75       27.56     27.69 o 
  -5   8  19       11.18      -36.15     38.92 o 
  -4   8  19        2.75        5.27     24.56 o 
  -3   8  19       60.69       45.66     27.79 o 
  -2   8  19        2.75       -4.80     30.65 o 
  -1   8  19       20.76       52.02     23.42 o 
   0   8  19       13.26       12.83     19.30 o 
   1   8  19       13.83       16.90     20.39 o 
   2   8  19        4.99       41.20     25.37 o 
   3   8  19        4.09      -29.44     29.44 o 
  -5   9  19        9.83       -8.93     47.75 o 
  -4   9  19      161.61      175.72     30.06 o 
  -3   9  19        5.92       -2.58     32.10 o 
  -2   9  19       92.09       84.86     59.39 o 
  -1   9  19        3.73       16.70     27.74 o 
   0   9  19       19.24       26.64     30.90 o 
   1   9  19        1.95      -14.10     23.08 o 
   2   9  19        7.83       -6.74     30.32 o 
  -3  10  19       13.34       -8.49     29.69 o 
  -2  10  19        0.87      -12.17     24.18 o 
  -1  10  19        5.04      -28.55     28.55 o 
   0  10  19       35.73      104.33     45.74 o 
  -9   0  20       14.21       -6.42     29.69 o 
  -8   0  20        4.00       49.76     31.30 o 
  -7   0  20      102.96      122.78     33.71 o 
  -6   0  20        3.10       26.48     32.10 o 
  -5   0  20        1.19      -14.45     31.30 o 
  -4   0  20       41.46       49.76     32.90 o 
  -3   0  20       77.45       94.70     34.51 o 
  -2   0  20        2.35        8.04     21.84 o 
  -1   0  20        8.90       18.34     22.93 o 
   0   0  20        3.65       42.35     27.29 o 
   1   0  20       43.33       41.31     54.97 o 
   2   0  20        0.73      -34.17     36.51 o 
   3   0  20       61.83       73.88     26.65 o 
   4   0  20        7.01       13.64     38.52 o 
   5   0  20       39.75        3.21     40.13 o 
  -8   1  20       36.86       62.19     26.88 o 
  -7   1  20       18.26        5.62     30.50 o 
  -6   1  20       14.73      -12.78     21.84 o 
  -5   1  20       98.95       93.79     44.94 o 
  -4   1  20      109.07       81.64     23.54 o 
  -3   1  20        3.90        1.01     23.27 o 
  -2   1  20      216.20      192.48     18.84 o 
  -1   1  20       14.66       -2.61     17.95 o 
   0   1  20       29.86        2.70     18.65 o 
   1   1  20        0.87      -16.14     16.14 o 
   2   1  20       19.49       10.65     17.34 o 
   3   1  20        1.90      -11.10     17.63 o 
   4   1  20        0.50      -17.02     26.95 o 
   5   1  20        4.07        6.57     28.36 o 
  -8   2  20        6.18       19.79     22.68 o 
  -7   2  20       13.97       37.61     22.98 o 
  -6   2  20       68.29       73.43     23.83 o 
  -5   2  20      152.66      126.31     24.64 o 
  -4   2  20      358.35      311.94     30.32 o 
  -3   2  20       32.42       66.24     32.50 o 
  -2   2  20       21.96       16.81     15.92 o 
  -1   2  20       24.71       31.63     16.44 o 
   0   2  20        1.46        2.30     16.25 o 
   1   2  20       20.66       29.40     19.84 o 
   2   2  20        2.68      -15.22     17.55 o 
   3   2  20       22.14       61.10     22.37 o 
   4   2  20       11.53       23.37     37.72 o 
   5   2  20        0.52      -19.14     28.08 o 
  -8   3  20       29.54       39.72     23.81 o 
  -7   3  20       45.40       63.77     35.31 o 
  -6   3  20       22.47        3.72     27.69 o 
  -5   3  20        9.33       10.95     23.50 o 
  -4   3  20       34.56       37.55     46.95 o 
  -3   3  20        7.60       -3.35     23.54 o 
  -2   3  20       37.37       21.28     19.36 o 
  -1   3  20        9.37       24.36     16.80 o 
   0   3  20       11.87       13.98     16.99 o 
   1   3  20       10.61      -13.39     17.22 o 
   2   3  20       26.40       37.35     21.78 o 
   3   3  20        7.12        1.43     21.88 o 
   4   3  20        3.44      -25.13     27.52 o 
  -8   4  20       70.73       64.58     33.76 o 
  -7   4  20        3.21       14.92     22.98 o 
  -6   4  20       74.23       57.26     24.11 o 
  -5   4  20        9.82       11.49     23.54 o 
  -4   4  20        7.76       10.67     23.27 o 
  -3   4  20       18.09      -11.12     23.81 o 
  -2   4  20        6.57       14.63     19.91 o 
  -1   4  20        2.43        6.03     18.42 o 
   0   4  20       46.37       12.89     17.42 o 
   1   4  20        4.09       -5.30     17.44 o 
   2   4  20        0.64       -2.39     28.15 o 
   3   4  20        5.29      -22.54     22.54 o 
   4   4  20       12.40       15.18     29.19 o 
  -7   5  20       42.96        3.19     20.80 o 
  -6   5  20       63.54       93.68     42.13 o 
  -5   5  20        5.17      -24.80     26.88 o 
  -4   5  20       26.74       35.29     24.95 o 
  -3   5  20       12.29        3.98     24.64 o 
  -2   5  20       41.81       68.71     21.53 o 
  -1   5  20       45.65       62.60     18.95 o 
   0   5  20       29.98       57.30     18.93 o 
   1   5  20        6.58        3.02     18.53 o 
   2   5  20       18.49       -5.00     27.04 o 
   3   5  20        3.83       31.42     24.43 o 
   4   5  20        7.08       42.93     30.64 o 
  -7   6  20       18.04       19.55     21.52 o 
  -6   6  20       11.23      -10.03     24.40 o 
  -5   6  20        6.14      -14.45     24.40 o 
  -4   6  20       31.81        2.01     24.40 o 
  -3   6  20       23.62       55.61     32.10 o 
  -2   6  20        0.87       -9.74     20.98 o 
  -1   6  20       18.40       38.61     18.93 o 
   0   6  20       56.72       80.58     19.83 o 
   1   6  20        1.74       -4.29     19.08 o 
   2   6  20        7.76       25.10     25.71 o 
   3   6  20        1.85      -10.43     24.09 o 
  -6   7  20        1.55      -21.13     21.13 o 
  -5   7  20       11.20       -2.13     25.81 o 
  -4   7  20        8.97      -10.58     25.52 o 
  -3   7  20       43.85       78.65     36.92 o 
  -2   7  20       27.29       22.82     22.46 o 
  -1   7  20       17.70       26.36     25.88 o 
   0   7  20       16.21       14.99     19.25 o 
   1   7  20        9.48       17.54     20.20 o 
   2   7  20       13.35      -20.40     47.59 o 
   3   7  20        1.78        2.01     30.06 o 
  -5   8  20       16.88      -13.90     26.65 o 
  -4   8  20        3.56      -10.93     31.30 o 
  -3   8  20        0.60       12.76     31.70 o 
  -2   8  20       15.14      -21.21     22.46 o 
  -1   8  20        3.59       -3.36     23.21 o 
   0   8  20       23.60       58.35     20.78 o 
   1   8  20        0.27       10.79     20.95 o 
   2   8  20        0.76        9.04     30.58 o 
  -4   9  20       18.77        7.86     26.91 o 
  -3   9  20       12.54      -15.23     44.14 o 
  -2   9  20        9.04       -0.29     69.42 o 
  -1   9  20        4.51       14.83     29.75 o 
   0   9  20        3.06       -6.32     29.19 o 
  -8   0  21       22.70       27.29     32.10 o 
  -7   0  21       73.97      138.03     36.11 o 
  -6   0  21        6.27        4.01     32.90 o 
  -5   0  21        2.28       -0.80     32.10 o 
  -4   0  21        6.99       34.51     32.90 o 
  -3   0  21       74.58       59.39     35.31 o 
  -2   0  21        9.45        6.20     23.24 o 
  -1   0  21        6.62      -10.82     22.93 o 
   0   0  21       50.07       41.20     24.68 o 
   1   0  21        4.95       24.68     28.89 o 
   2   0  21       25.17      -24.89     24.89 o 
   3   0  21        3.36      -36.11     36.11 o 
   4   0  21        0.62      -36.92     36.92 o 
  -8   1  21       23.82      -21.67     22.70 o 
  -7   1  21       12.11        2.15     23.24 o 
  -6   1  21       81.48       65.10     24.68 o 
  -5   1  21       14.09       51.76     23.83 o 
  -4   1  21      252.89      243.58     28.94 o 
  -3   1  21        4.19      -15.21     22.98 o 
  -2   1  21       29.99        5.59     16.34 o 
  -1   1  21        5.71       -8.37     16.73 o 
   0   1  21       24.25       25.74     17.10 o 
   1   1  21       21.58       35.06     17.45 o 
   2   1  21        5.36       11.63     18.22 o 
   3   1  21        9.47      -25.81     25.81 o 
   4   1  21       11.02      -17.83     55.77 o 
  -8   2  21       26.32       27.69     24.40 o 
  -7   2  21        6.27        2.29     23.24 o 
  -6   2  21       58.02       69.02     24.68 o 
  -5   2  21        4.07      -13.28     22.98 o 
  -4   2  21       35.58       14.45     23.81 o 
  -3   2  21        5.35        8.68     23.81 o 
  -2   2  21       71.67       97.22     25.21 o 
  -1   2  21       71.89       39.13     20.04 o 
   0   2  21        8.58       -4.49     17.19 o 
   1   2  21       13.98       11.46     17.57 o 
   2   2  21        1.72        6.69     18.52 o 
   3   2  21       10.35       -4.70     37.10 o 
   4   2  21        0.82       11.47     57.38 o 
  -8   3  21       68.87      107.48     25.25 o 
  -7   3  21        4.53        8.43     23.83 o 
  -6   3  21       90.48      134.06     26.60 o 
  -5   3  21       24.45       25.35     24.64 o 
  -4   3  21       16.26        8.80     24.07 o 
  -3   3  21        1.44      -23.81     23.81 o 
  -2   3  21       12.84       -0.34     19.97 o 
  -1   3  21       18.09       42.74     17.82 o 
   0   3  21        4.91        5.32     20.97 o 
   1   3  21        6.52       -8.12     18.01 o 
   2   3  21        3.59       -3.74     19.19 o 
   3   3  21        5.38      -12.01     22.53 o 
   4   3  21        0.51       24.50     40.13 o 
  -7   4  21        7.07       -5.23     24.38 o 
  -6   4  21       17.42       -8.64     24.68 o 
  -5   4  21        0.72       -7.17     29.29 o 
  -4   4  21       26.36      -14.04     24.40 o 
  -3   4  21       24.15       31.37     26.08 o 
  -2   4  21       50.32        6.26     23.11 o 
  -1   4  21       33.13       45.01     18.82 o 
   0   4  21       29.38       13.28     18.30 o 
   1   4  21       14.87       -2.94     22.16 o 
   2   4  21        7.99       23.13     19.47 o 
   3   4  21       19.22       20.24     23.76 o 
   4   4  21        7.41      -40.93     40.93 o 
  -7   5  21        3.01       -9.55     24.64 o 
  -6   5  21       50.96       26.46     55.77 o 
  -5   5  21        6.58       -7.00     25.25 o 
  -4   5  21       24.55       17.97     26.38 o 
  -3   5  21       15.96       16.19     34.51 o 
  -2   5  21       16.56       25.01     22.02 o 
  -1   5  21        1.32      -11.63     18.39 o 
   0   5  21       19.30       -1.48     19.16 o 
   1   5  21       18.09       21.05     19.81 o 
   2   5  21        2.77      -17.35     19.64 o 
   3   5  21        4.66       36.79     29.79 o 
  -6   6  21       18.15       -4.79     35.71 o 
  -5   6  21       20.33       -9.92     26.08 o 
  -4   6  21        7.60       -3.39     26.38 o 
  -3   6  21        8.40       30.85     27.22 o 
  -2   6  21       12.11       39.27     23.16 o 
  -1   6  21        0.96       12.37     22.43 o 
   0   6  21       23.74       45.98     20.43 o 
   1   6  21       54.13      119.82     24.32 o 
   2   6  21        3.79      -23.78     23.78 o 
   3   6  21        6.30       48.95     46.55 o 
  -5   7  21        2.17       25.65     27.22 o 
  -4   7  21        4.03      -14.18     42.53 o 
  -3   7  21        1.78       -9.82     26.65 o 
  -2   7  21        6.12       19.56     23.31 o 
  -1   7  21       13.46        2.20     23.57 o 
   0   7  21        7.15       12.37     20.32 o 
   1   7  21       19.07       21.35     21.09 o 
   2   7  21        3.51      -30.06     30.06 o 
  -4   8  21       19.04       32.10     28.94 o 
  -3   8  21        3.15       24.67     29.75 o 
  -2   8  21        6.38       33.10     29.44 o 
  -1   8  21       11.00      -24.66     24.66 o 
   0   8  21        1.72       16.20     24.99 o 
   1   8  21        6.41      -25.68     41.73 o 
  -7   0  22      112.94      101.12     36.92 o 
  -6   0  22       44.74       21.67     34.51 o 
  -5   0  22        0.06       16.05     34.51 o 
  -4   0  22       10.58       37.72     36.11 o 
  -3   0  22        1.97      -16.05     33.71 o 
  -2   0  22       17.18        3.21     35.31 o 
  -1   0  22        8.95       39.14     51.76 o 
   0   0  22       17.73      -19.22     24.38 o 
   1   0  22        6.47      -25.25     25.25 o 
   2   0  22       18.73       52.70     27.52 o 
   3   0  22        0.25       35.31     39.32 o 
  -7   1  22        2.34      -20.36     23.54 o 
  -6   1  22        4.88      -23.81     23.81 o 
  -5   1  22       24.55       27.86     27.69 o 
  -4   1  22        7.42       36.68     24.68 o 
  -3   1  22       30.48       48.39     25.81 o 
  -2   1  22       34.84       40.29     20.67 o 
  -1   1  22        9.57       25.41     17.70 o 
   0   1  22       16.90       30.93     18.15 o 
   1   1  22        1.77       56.28     18.94 o 
   2   1  22        1.17        6.65     18.76 o 
   3   1  22        3.96       44.45     49.35 o 
  -7   2  22       15.41        3.02     28.89 o 
  -6   2  22       73.96       92.99     26.38 o 
  -5   2  22        5.47       14.72     24.64 o 
  -4   2  22        4.56       19.48     24.11 o 
  -3   2  22        6.36       32.50     25.54 o 
  -2   2  22        1.00       -7.45     20.21 o 
  -1   2  22        1.33       -1.24     17.71 o 
   0   2  22       37.10       28.80     18.41 o 
   1   2  22       11.30       -5.45     18.62 o 
   2   2  22       18.01       42.17     19.81 o 
   3   2  22        6.75       22.47     28.89 o 
  -7   3  22       18.38       10.39     25.25 o 
  -6   3  22       58.23       42.42     25.78 o 
  -5   3  22       21.21      -10.44     25.46 o 
  -4   3  22        2.00       10.15     26.03 o 
  -3   3  22       38.06       65.53     40.93 o 
  -2   3  22        4.64       -6.35     21.02 o 
  -1   3  22       11.07        4.66     18.62 o 
   0   3  22        0.48       -5.89     22.82 o 
   1   3  22       32.18       17.71     19.16 o 
   2   3  22        7.41       -0.59     19.86 o 
   3   3  22        6.80      -16.51     46.55 o 
  -7   4  22       16.55       11.52     25.81 o 
  -6   4  22        9.12      -11.64     25.54 o 
  -5   4  22        1.79        7.48     32.90 o 
  -4   4  22        9.89      -25.25     25.25 o 
  -3   4  22        0.37        5.25     25.78 o 
  -2   4  22        2.45      -20.82     20.82 o 
  -1   4  22        4.29        0.30     18.63 o 
   0   4  22        4.00      -14.93     18.81 o 
   1   4  22       13.75        5.45     19.94 o 
   2   4  22        7.83        2.26     20.25 o 
   3   4  22        1.45       -8.60     29.75 o 
  -6   5  22        6.41        9.87     26.65 o 
  -5   5  22        7.12      -27.69     27.69 o 
  -4   5  22        5.88       26.58     37.72 o 
  -3   5  22       11.79       -1.49     27.52 o 
  -2   5  22        4.19       -2.48     22.46 o 
  -1   5  22        8.83      -24.94     24.94 o 
   0   5  22        4.35      -19.59     19.59 o 
   1   5  22        1.77       11.07     20.20 o 
   2   5  22        1.80      -23.89     23.89 o 
  -5   6  22        5.33      -12.63     27.79 o 
  -4   6  22       27.18       12.84     28.37 o 
  -3   6  22       17.12       13.64     28.94 o 
  -2   6  22       19.70        2.68     29.22 o 
  -1   6  22       10.00       34.40     24.03 o 
   0   6  22        3.35       -1.91     20.62 o 
   1   6  22        5.96       31.20     21.51 o 
   2   6  22        9.59      -15.25     44.14 o 
  -4   7  22       16.78       25.28     30.08 o 
  -3   7  22        7.70       22.77     30.32 o 
  -2   7  22        1.42      -14.10     30.01 o 
  -1   7  22        5.62      -24.64     24.64 o 
   0   7  22       28.61       77.11     26.86 o 
   1   7  22        0.41       -8.83     41.73 o 
  -7   0  23        3.98       23.27     36.11 o 
  -6   0  23        6.16       15.25     36.11 o 
  -5   0  23      102.44      105.93     39.32 o 
  -4   0  23        0.64      -21.67     33.71 o 
  -3   0  23       12.62       60.99     38.52 o 
  -2   0  23       36.92       59.39     38.52 o 
  -1   0  23        9.59       34.51     26.67 o 
   0   0  23        6.32       26.15     26.95 o 
   1   0  23        1.46      -16.98     26.95 o 
   2   0  23        3.16      -12.25     27.22 o 
   3   0  23       12.22      -32.10     40.13 o 
  -7   1  23       10.79       38.92     26.10 o 
  -6   1  23       16.67       -1.20     25.25 o 
  -5   1  23       14.13       27.29     26.10 o 
  -4   1  23       21.22       53.88     32.90 o 
  -3   1  23       18.40        7.73     26.65 o 
  -2   1  23        3.60       32.50     35.71 o 
  -1   1  23        7.28      -11.76     18.14 o 
   0   1  23        1.79       17.94     20.15 o 
   1   1  23        7.32        4.54     19.15 o 
   2   1  23        3.47       41.69     20.42 o 
   3   1  23        3.30       -9.35     29.49 o 
  -7   2  23        5.74       20.91     26.38 o 
  -6   2  23        2.70       20.97     26.88 o 
  -5   2  23       12.12       49.35     26.67 o 
  -4   2  23       52.07       57.53     27.79 o 
  -3   2  23        7.45       -0.87     26.95 o 
  -2   2  23       18.93       28.36     26.95 o 
  -1   2  23       17.51       11.09     18.73 o 
   0   2  23        5.65       26.90     19.25 o 
   1   2  23        0.25       -6.50     19.49 o 
   2   2  23       11.41       -6.25     20.12 o 
  -6   3  23        9.75        7.00     26.60 o 
  -5   3  23        1.36       -2.88     26.08 o 
  -4   3  23       17.65        4.68     27.17 o 
  -3   3  23        0.35        8.55     49.35 o 
  -2   3  23        4.39      -20.95     44.14 o 
  -1   3  23        7.34       33.75     24.39 o 
   0   3  23       10.90        2.52     21.66 o 
   1   3  23        5.64        4.36     20.19 o 
   2   3  23       11.34       -7.86     23.98 o 
  -6   4  23       36.59       -9.95     36.51 o 
  -5   4  23       65.67       34.87     27.41 o 
  -4   4  23        1.41      -21.52     26.91 o 
  -3   4  23        7.51      -10.75     28.05 o 
  -2   4  23        0.23        5.16     27.65 o 
  -1   4  23        3.50        5.63     26.86 o 
   0   4  23        1.09       -3.22     19.86 o 
   1   4  23       11.85       48.64     21.37 o 
   2   4  23       11.92       10.25     29.75 o 
  -5   5  23       17.44       30.38     28.65 o 
  -4   5  23        5.22      -27.79     27.79 o 
  -3   5  23       21.64      -19.81     29.12 o 
  -2   5  23        1.25      -15.24     28.87 o 
  -1   5  23        0.20       -1.20     23.35 o 
   0   5  23       10.46        2.43     20.55 o 
   1   5  23        5.08      -12.52     21.09 o 
  -4   6  23       24.26      104.36     30.92 o 
  -3   6  23        4.84        9.63     29.49 o 
  -2   6  23        0.50       31.92     50.16 o 
  -1   6  23       12.13       15.44     24.46 o 
   0   6  23        4.59        9.10     25.54 o 
  -6   0  24        0.18       35.31     37.72 o 
  -5   0  24       40.70       53.77     37.72 o 
  -4   0  24        4.35       -4.01     38.52 o 
  -3   0  24        0.78       52.97     39.32 o 
  -2   0  24       26.24        1.61     38.52 o 
  -1   0  24        7.80       54.40     29.29 o 
   0   0  24       28.37       17.99     28.92 o 
   1   0  24        0.42       21.64     28.87 o 
   2   0  24        0.89      -29.69     40.13 o 
  -6   1  24        8.18      -10.94     26.08 o 
  -5   1  24       14.72        9.23     26.67 o 
  -4   1  24       15.32       -5.47     44.54 o 
  -3   1  24        4.69       17.86     27.48 o 
  -2   1  24       11.30      -21.46     26.95 o 
  -1   1  24       14.48       23.05     22.50 o 
   0   1  24       18.60       37.18     24.40 o 
   1   1  24        9.40      -19.73     19.73 o 
   2   1  24       10.45       35.71     29.51 o 
  -6   2  24        1.31       60.94     28.36 o 
  -5   2  24        7.13      -26.95     26.95 o 
  -4   2  24        9.83        7.22     27.24 o 
  -3   2  24        6.21       22.21     28.08 o 
  -2   2  24        5.40      -36.04     36.51 o 
  -1   2  24       28.94       57.81     23.55 o 
   0   2  24        0.21      -19.57     19.57 o 
   1   2  24        6.71      -20.18     20.18 o 
  -5   3  24       33.95       -8.87     43.74 o 
  -4   3  24        0.04      -28.05     28.05 o 
  -3   3  24       48.35       52.80     67.41 o 
  -2   3  24        3.78      -23.19     42.93 o 
  -1   3  24       42.88       47.96     24.07 o 
   0   3  24       14.00        0.36     20.52 o 
   1   3  24        6.51      -24.72     24.72 o 
  -5   4  24        0.61      -32.10     32.10 o 
  -4   4  24       23.63        0.60     28.62 o 
  -3   4  24       16.19       26.98     29.36 o 
  -2   4  24        2.49      -10.51     29.36 o 
  -1   4  24       11.45       24.98     24.45 o 
   0   4  24        0.48       27.82     22.86 o 
  -4   5  24        3.93      -11.16     29.44 o 
  -3   5  24       11.24      -14.18     30.58 o 
  -2   5  24        8.78      -29.93     29.93 o 
  -1   5  24       24.11       61.32     25.96 o 
  -5   0  25       22.44       16.05     39.32 o 
  -4   0  25       13.23      -20.06     37.72 o 
  -3   0  25        0.08      -14.45     40.13 o 
  -2   0  25       15.40       36.92     41.73 o 
  -1   0  25        2.39      -32.10     40.13 o 
   0   0  25        0.66      -15.73     29.22 o 
  -5   1  25        2.92      -17.66     27.81 o 
  -4   1  25       14.60       24.48     28.94 o 
  -3   1  25        4.13      -18.86     27.81 o 
  -2   1  25        0.02       15.92     28.65 o 
  -1   1  25        2.30       14.26     29.19 o 
   0   1  25       21.03       -8.33     20.84 o 
  -4   2  25        7.97      -17.53     28.65 o 
  -3   2  25        6.29       -6.56     29.75 o 
  -2   2  25        0.69       42.53     30.35 o 
  -1   2  25        0.03       -8.67     29.49 o 
   0   2  25        6.78      -14.76     21.06 o 
  -4   3  25       21.20       30.81     30.89 o 
  -3   3  25       26.59       30.22     31.64 o 
  -2   3  25       10.08       36.68     31.40 o 
  -1   3  25       24.32       59.82     38.92 o 
                                                 
